# Supplementary material for: 1-(2H-1,3-Benzodioxol-5-yl)ethanone thio­semicarbazone
Source: Acta Crystallogr Sect E Struct Rep Online. 2013 Apr 5;69(Pt 5):o644. doi: 10.1107/S1600536813008398 (PMC3647843; doi:10.1107/S1600536813008398)
Supplement: Supplementary file 2 [file e-69-0o644-Isup2.hkl]

# 
# h,k,l, Fc-squared, Fo-squared, sigma(Fo-squared) and status flag 
# 
data_I
_shelx_title ' C10H11N3O2S at 200 K in P2(1)/c (Adriano4/MATSC)' 
_shelx_refln_list_code          4 
_shelx_F_calc_maximum       78.96 
_exptl_crystal_F_000       496.00 
_reflns_d_resolution_high  0.7828 
 
loop_ 
 _symmetry_equiv_pos_as_xyz 
 'x, y, z' 
 '-x, y+1/2, -z+1/2' 
 '-x, -y, -z' 
 'x, -y-1/2, z-1/2' 
 
_cell_length_a     6.1423 
_cell_length_b    26.0649 
_cell_length_c     7.1289 
_cell_angle_alpha  90.000 
_cell_angle_beta  109.067 
_cell_angle_gamma  90.000 
 
_shelx_F_squared_multiplier     1.000 
 
loop_ 
 _refln_index_h 
 _refln_index_k 
 _refln_index_l 
 _refln_F_squared_calc 
 _refln_F_squared_meas 
 _refln_F_squared_sigma 
 _refln_observed_status 
   1   0   0      841.65      621.70      9.53 o 
   2   0   0     2119.98     1810.41     26.58 o 
   3   0   0     4218.71     4190.69    153.43 o 
   4   0   0       74.02       73.38      3.50 o 
   5   0   0       14.51        8.63      3.12 o 
   6   0   0       47.83       56.44      3.03 o 
   7   0   0       84.93       85.00      6.80 o 
   2   1   0     2656.43     2484.81     22.58 o 
   3   1   0       30.91       29.47      1.96 o 
   4   1   0      204.22      195.92      6.00 o 
   5   1   0       56.93       56.28      2.19 o 
   6   1   0        1.09        2.81      1.94 o 
   7   1   0       26.58       28.70      2.36 o 
   2   2   0      323.62      277.95      5.75 o 
   3   2   0      968.52      887.52     13.04 o 
   4   2   0       96.30       93.97      2.15 o 
   5   2   0      105.24       99.79      2.31 o 
   6   2   0       38.86       37.93      2.48 o 
   7   2   0       27.53       30.51      2.29 o 
   1   3   0      122.39       93.88      2.48 o 
   2   3   0      172.02      143.30      3.13 o 
   3   3   0      237.70      299.95      4.19 o 
   4   3   0        2.10        3.14      1.54 o 
   5   3   0      962.27      970.73     43.01 o 
   6   3   0      216.50      197.57      8.99 o 
   7   3   0       59.28       53.25      4.91 o 
   0   4   0     2871.33     2812.45     85.64 o 
   1   4   0     1373.14     1196.15     15.26 o 
   2   4   0      647.80      612.45     12.98 o 
   3   4   0      513.76      503.56      6.93 o 
   4   4   0        6.74        6.10      1.67 o 
   5   4   0       19.04       22.88      1.60 o 
   6   4   0       23.31       29.06      1.63 o 
   7   4   0       18.65       19.62      3.21 o 
   1   5   0      239.79      202.22      3.21 o 
   2   5   0     3558.95     3718.76     59.63 o 
   3   5   0       52.43       53.80      1.89 o 
   4   5   0      174.77      168.94      5.18 o 
   5   5   0        6.98        4.57      1.34 o 
   6   5   0      121.03      120.69      4.06 o 
   7   5   0       19.68       16.07      2.76 o 
   0   6   0       32.43       19.44      3.24 o 
   1   6   0        3.69        2.53      1.74 o 
   2   6   0       92.41      107.11      2.15 o 
   3   6   0      384.18      420.99     10.37 o 
   4   6   0       40.29       35.62      1.52 o 
   5   6   0      502.20      498.42     15.77 o 
   6   6   0        2.06        0.61      1.35 o 
   7   6   0       24.78       21.82      4.09 o 
   1   7   0     1123.17     1040.81     20.70 o 
   2   7   0      602.73      499.37      5.73 o 
   3   7   0        3.26       10.28      1.74 o 
   4   7   0      494.60      494.43     12.30 o 
   5   7   0        9.90        9.29      1.65 o 
   6   7   0      105.61      104.92      2.91 o 
   7   7   0      162.39      157.35     21.15 o 
   0   8   0     3661.59     3762.93     16.39 o 
   1   8   0       85.18       71.09      1.92 o 
   2   8   0     1523.62     1610.25     22.73 o 
   3   8   0      284.60      286.27      5.26 o 
   4   8   0        3.69        0.67      1.69 o 
   5   8   0       20.12       28.11      1.72 o 
   6   8   0      188.26      175.33      5.48 o 
   7   8   0        0.13       -1.07      2.28 o 
   1   9   0     1609.19     1681.45     30.74 o 
   2   9   0      257.68      333.47      4.02 o 
   3   9   0      949.16      996.65     22.70 o 
   4   9   0      638.10      631.14     17.26 o 
   5   9   0       90.64       93.34      1.87 o 
   6   9   0      114.68      129.93      4.99 o 
   7   9   0       59.21       51.66      7.74 o 
   0  10   0      344.89      329.75      4.55 o 
   1  10   0       67.70       71.34      4.12 o 
   2  10   0      312.48      315.17      4.19 o 
   3  10   0       65.22       78.09      2.19 o 
   4  10   0      395.73      392.76     12.02 o 
   5  10   0       61.24       56.13      2.17 o 
   6  10   0       23.41       28.14      2.29 o 
   7  10   0        5.33        6.09      2.01 o 
   1  11   0     4103.99     4651.89     91.02 o 
   2  11   0     1121.34     1154.45     20.17 o 
   3  11   0       77.04       82.83      1.79 o 
   4  11   0      294.11      308.38     10.23 o 
   5  11   0      276.51      266.38      3.62 o 
   6  11   0       24.73       19.63      1.89 o 
   7  11   0      281.67      299.24     11.21 o 
   0  12   0      249.27      223.87      8.11 o 
   1  12   0     4535.68     5321.62    104.15 o 
   2  12   0      166.98      136.15      1.75 o 
   3  12   0      418.36      397.61     10.91 o 
   4  12   0      733.87      777.71     25.74 o 
   5  12   0       40.07       41.04      1.58 o 
   6  12   0       16.51       25.91      3.62 o 
   1  13   0      429.94      425.75     13.81 o 
   2  13   0       27.17       37.00      1.55 o 
   3  13   0      396.38      423.04      6.52 o 
   4  13   0      572.25      595.92      7.36 o 
   5  13   0        0.93        1.59      1.62 o 
   6  13   0       14.25       18.36      1.90 o 
   0  14   0     3609.13     4084.38     89.99 o 
   1  14   0       26.72       16.94      1.80 o 
   2  14   0      135.49      114.87      2.04 o 
   3  14   0      141.77      157.39      1.96 o 
   4  14   0      754.79      714.77     13.23 o 
   5  14   0       75.09       78.66      3.62 o 
   6  14   0      166.34      171.69      9.20 o 
   1  15   0      253.14      237.84      4.83 o 
   2  15   0       19.54       22.62      1.31 o 
   3  15   0      407.13      434.83      9.17 o 
   4  15   0      265.88      295.72      5.53 o 
   5  15   0       12.22       14.27      1.69 o 
   6  15   0      109.90      123.57      2.98 o 
   0  16   0      557.38      565.23      4.87 o 
   1  16   0      496.23      454.48      7.48 o 
   2  16   0       72.46       79.56      2.16 o 
   3  16   0     2635.96     2808.65     34.79 o 
   4  16   0        7.07        7.23      1.49 o 
   5  16   0      151.13      189.25      5.56 o 
   6  16   0      128.80      130.91      3.09 o 
   1  17   0      517.05      540.62     15.97 o 
   2  17   0      218.88      228.81      3.64 o 
   3  17   0      279.62      299.02      5.69 o 
   4  17   0        5.71        9.04      1.30 o 
   5  17   0        1.30        0.32      1.49 o 
   6  17   0       19.66       19.59      1.94 o 
   0  18   0      314.68      309.67      6.25 o 
   1  18   0      682.56      660.82     15.66 o 
   2  18   0      927.94      999.79     20.89 o 
   3  18   0      243.38      246.44      5.10 o 
   4  18   0       74.08       71.66      1.63 o 
   5  18   0      264.16      275.26      6.01 o 
   6  18   0       46.53       39.31      3.82 o 
   1  19   0       96.79      105.86      3.56 o 
   2  19   0     1222.78     1255.60     26.03 o 
   3  19   0      399.50      413.92     11.06 o 
   4  19   0        0.42        1.18      1.52 o 
   5  19   0       38.56       44.04      2.79 o 
   6  19   0       32.96       33.70      2.33 o 
   0  20   0      180.85      155.36      5.30 o 
   1  20   0      984.08     1101.66     26.07 o 
   2  20   0       62.44       58.96      2.43 o 
   3  20   0      444.56      474.63      8.71 o 
   4  20   0      202.09      197.79      2.94 o 
   5  20   0      130.56      121.66      3.40 o 
   1  21   0       67.88       68.21      2.32 o 
   2  21   0      305.67      305.58      6.90 o 
   3  21   0       82.25       90.86      3.25 o 
   4  21   0       67.09       71.70      1.70 o 
   5  21   0       26.10       26.51      1.81 o 
   0  22   0     1721.51     1721.66     16.19 o 
   1  22   0      166.31      181.01      4.44 o 
   2  22   0     1356.57     1473.14     25.65 o 
   3  22   0       35.14       30.19      1.59 o 
   4  22   0        4.40        5.54      1.41 o 
   5  22   0       89.01       86.61      2.26 o 
   1  23   0      633.02      671.81      7.18 o 
   2  23   0        0.68       -0.84      1.47 o 
   3  23   0      207.68      214.12      3.81 o 
   4  23   0      239.12      245.17      4.07 o 
   5  23   0        8.16       10.07      2.15 o 
   0  24   0        0.75       -2.24      2.24 o 
   1  24   0       74.34       61.91      2.54 o 
   2  24   0      145.93      165.88      2.73 o 
   3  24   0        9.51        7.02      1.42 o 
   4  24   0        3.03        3.70      1.55 o 
   5  24   0       20.21       15.81      1.95 o 
   1  25   0       23.55       44.18      1.88 o 
   2  25   0      116.02      121.61      4.63 o 
   3  25   0      216.38      241.50      6.55 o 
   4  25   0      135.74      148.20      3.40 o 
   0  26   0       31.68       26.28      2.28 o 
   1  26   0        5.72        4.83      1.56 o 
   2  26   0        3.72        5.45      1.41 o 
   3  26   0       34.76       32.16      1.55 o 
   4  26   0       24.64       21.62      1.91 o 
   1  27   0      158.30      162.52      2.40 o 
   2  27   0       83.41       87.65      3.24 o 
   3  27   0        0.69       -0.13      1.60 o 
   4  27   0      753.22      747.40     18.85 o 
   0  28   0       48.22       53.63      4.54 o 
   1  28   0        1.86        0.69      1.31 o 
   2  28   0       17.79       23.10      2.71 o 
   3  28   0       59.04       62.52      1.97 o 
   4  28   0       17.30       14.45      1.94 o 
   1  29   0      232.76      255.69     10.98 o 
   2  29   0      223.82      219.33      6.20 o 
   3  29   0        0.04        0.79      1.94 o 
   0  30   0      379.96      365.05     17.75 o 
   1  30   0      130.52      130.19      4.69 o 
   2  30   0       63.21       51.25      3.21 o 
   3  30   0      362.13      360.06      8.89 o 
   1  31   0       37.71       32.86      1.74 o 
   2  31   0       13.83       15.47      1.91 o 
   0  32   0       28.15       27.69      3.05 o 
   1  32   0       49.30       45.90      1.99 o 
   2  32   0      344.82      268.84      9.43 o 
  -7   1   1       22.95       27.61      1.84 o 
  -6   1   1       16.89       19.81      1.52 o 
  -5   1   1        4.90        4.23      1.50 o 
  -4   1   1     1654.97     1652.28     22.56 o 
  -3   1   1      262.44      238.07      2.82 o 
  -2   1   1     2783.38     2525.27     13.99 o 
  -1   1   1      355.99      264.58      4.31 o 
   0   1   1       44.86       33.86      2.96 o 
   2   1   1       20.99       25.20      1.99 o 
   3   1   1     1072.38     1079.75     29.16 o 
   4   1   1      236.92      234.75      8.42 o 
   5   1   1       11.12       11.36      1.82 o 
   6   1   1        4.40        6.49      1.75 o 
   7   1   1      112.58      104.35     18.67 o 
  -7   2   1       18.02       21.03      1.99 o 
  -6   2   1        0.36       -0.02      1.44 o 
  -5   2   1       22.12       22.19      1.62 o 
  -4   2   1      286.74      276.62      3.28 o 
  -3   2   1      270.64      260.48      5.03 o 
  -2   2   1        2.77       23.40     13.06 o 
  -1   2   1      430.02      322.54      4.24 o 
   0   2   1      662.69      538.88      7.00 o 
   1   2   1        0.63       -0.16      2.07 o 
   2   2   1       12.82       13.20      1.83 o 
   3   2   1      653.45      657.36     17.12 o 
   4   2   1     1025.90     1005.77     42.55 o 
   5   2   1       36.94       28.14      1.94 o 
   6   2   1       40.03       38.25      1.71 o 
   7   2   1       25.20       18.93      4.37 o 
  -7   3   1       90.17       92.56      2.33 o 
  -6   3   1      230.94      226.44      4.45 o 
  -5   3   1     1032.91     1038.29     14.20 o 
  -4   3   1       55.77       36.73      1.93 o 
  -3   3   1     1142.54     1110.63     15.25 o 
  -2   3   1     2046.39     1862.75     16.18 o 
  -1   3   1      866.88      748.96     12.88 o 
   0   3   1      646.96      536.13     11.98 o 
   1   3   1     1218.41     1231.50      8.73 o 
   2   3   1      143.15      164.32      2.83 o 
   3   3   1       15.53       19.99      1.64 o 
   4   3   1     1826.94     1859.02     48.80 o 
   5   3   1        0.44        1.38      1.83 o 
   6   3   1      125.18      114.90     10.75 o 
   7   3   1       55.26       36.54      8.12 o 
  -7   4   1        4.87        7.78      1.82 o 
  -6   4   1      152.60      151.91      2.86 o 
  -5   4   1     1806.17     1774.35     22.47 o 
  -4   4   1      199.18      181.36      2.46 o 
  -3   4   1      373.61      408.13      5.24 o 
  -2   4   1     1272.36     1198.64     14.43 o 
  -1   4   1     3517.48     3133.22     43.38 o 
   0   4   1     2891.06     2589.84     46.69 o 
   1   4   1      223.96      173.56      2.77 o 
   2   4   1     1214.54     1216.19     24.04 o 
   3   4   1       39.98       56.74      1.79 o 
   4   4   1      209.25      176.29      3.70 o 
   5   4   1     1377.13     1421.62     40.19 o 
   6   4   1       12.65       10.97      1.99 o 
   7   4   1      109.45       86.48     15.93 o 
  -7   5   1       12.13       11.98      2.33 o 
  -6   5   1      223.87      218.90      6.70 o 
  -5   5   1       29.98       40.12      1.64 o 
  -4   5   1      165.43      159.21      3.62 o 
  -3   5   1     2382.33     2638.63     39.09 o 
  -2   5   1      103.16       91.77      2.39 o 
  -1   5   1     6233.89     6159.36     21.49 o 
   0   5   1      625.74      541.41      5.89 o 
   1   5   1     2307.67     2432.74     18.24 o 
   2   5   1     3724.95     4083.21     57.87 o 
   3   5   1       12.21        6.72      1.51 o 
   4   5   1        0.88        4.81      1.65 o 
   5   5   1      687.31      704.48     16.56 o 
   6   5   1        5.09        5.87      1.91 o 
   7   5   1        1.74        0.40      1.94 o 
  -7   6   1       31.84       27.94      2.47 o 
  -6   6   1      455.18      479.54     11.14 o 
  -5   6   1       20.40       20.11      1.36 o 
  -4   6   1       80.75       83.62      1.84 o 
  -3   6   1      286.85      230.49      5.39 o 
  -2   6   1      510.27      461.08      6.09 o 
  -1   6   1        0.39        4.61      1.77 o 
   0   6   1      904.65      882.15     15.58 o 
   1   6   1        8.35        2.73      3.35 o 
   2   6   1       43.41       77.40      1.95 o 
   3   6   1     1429.07     1496.39     25.54 o 
   4   6   1        2.22        3.70      1.47 o 
   5   6   1      169.03      180.84      4.22 o 
   6   6   1      174.86      166.86     18.67 o 
  -7   7   1       53.72       47.36      3.48 o 
  -6   7   1       57.76       45.99      1.74 o 
  -5   7   1        3.50        2.96      1.48 o 
  -4   7   1      168.27      152.72      2.63 o 
  -3   7   1       71.90       91.74      1.89 o 
  -2   7   1      199.67      221.75      4.16 o 
  -1   7   1      702.00      640.98     10.86 o 
   0   7   1       66.67       62.22      2.24 o 
   1   7   1       72.24       66.20      1.83 o 
   2   7   1     1212.18     1373.20     22.98 o 
   3   7   1      567.85      579.60     15.60 o 
   4   7   1      192.29      199.57      4.01 o 
   5   7   1       60.29       59.02      1.81 o 
   6   7   1      124.15      109.44     12.16 o 
  -7   8   1        7.30        3.71      2.32 o 
  -6   8   1      613.45      606.11     15.91 o 
  -5   8   1      581.27      640.78     13.89 o 
  -4   8   1       87.57       94.28      1.62 o 
  -3   8   1     2574.27     2710.35     49.41 o 
  -2   8   1     1513.62     1442.64     24.27 o 
  -1   8   1       83.73       66.90      1.82 o 
   0   8   1     2284.02     2323.58     30.11 o 
   1   8   1       29.76       24.56      1.91 o 
   2   8   1     2872.53     3363.22     37.44 o 
   3   8   1       70.25       50.19      2.00 o 
   4   8   1      220.07      234.36      4.92 o 
   5   8   1      630.98      581.23     18.39 o 
   6   8   1       81.21       77.90      9.30 o 
  -7   9   1       21.41       21.34      1.92 o 
  -6   9   1       15.71       15.32      1.50 o 
  -5   9   1        8.49        7.01      1.39 o 
  -4   9   1      256.51      265.81      4.73 o 
  -3   9   1      517.13      578.58     10.27 o 
  -2   9   1      396.84      446.92      6.51 o 
  -1   9   1      508.60      492.10      4.74 o 
   0   9   1      376.24      354.15     17.58 o 
   1   9   1      258.94      266.35      4.98 o 
   2   9   1      335.29      354.39      5.01 o 
   3   9   1      109.19      133.11      4.17 o 
   4   9   1        9.21       12.24      1.51 o 
   5   9   1      118.67       96.08      4.71 o 
   6   9   1        7.90        6.09      1.81 o 
  -7  10   1        8.88        9.99      1.85 o 
  -6  10   1       17.91       19.10      1.70 o 
  -5  10   1      512.22      488.72     13.71 o 
  -4  10   1       25.90       28.18      1.56 o 
  -3  10   1     1065.27     1042.79     15.18 o 
  -2  10   1      374.68      334.81      5.89 o 
  -1  10   1      255.89      200.72      4.33 o 
   0  10   1     1065.52     1065.42     29.93 o 
   1  10   1        8.36       14.23      1.71 o 
   2  10   1      571.43      513.58      9.08 o 
   3  10   1        9.05        9.21      1.27 o 
   4  10   1        1.92        0.91      1.85 o 
   5  10   1      296.07      275.08     22.98 o 
   6  10   1        0.35        1.45      1.94 o 
  -7  11   1        2.85        2.10      1.86 o 
  -6  11   1        0.32       -0.01      1.30 o 
  -5  11   1      152.37      169.18      4.19 o 
  -4  11   1      151.55      148.82      3.95 o 
  -3  11   1       46.99       39.88      2.09 o 
  -2  11   1       81.11       64.95      1.68 o 
  -1  11   1     1473.68     1566.85     16.19 o 
   0  11   1      753.58      824.63     16.51 o 
   1  11   1      144.21      120.40      4.21 o 
   2  11   1       45.11       40.69      1.64 o 
   3  11   1      155.97      155.59      2.36 o 
   4  11   1      242.94      231.41      5.02 o 
   5  11   1        0.69       -0.07      1.49 o 
   6  11   1       20.42       17.16      2.61 o 
  -7  12   1       53.56       48.43      4.44 o 
  -6  12   1       77.95       85.64      3.60 o 
  -5  12   1       48.60       56.39      1.96 o 
  -4  12   1        7.13        7.75      1.59 o 
  -3  12   1      369.87      352.46      7.25 o 
  -2  12   1       17.06       13.10      1.41 o 
  -1  12   1      804.14      837.91      6.69 o 
   0  12   1        1.17       -1.35      1.49 o 
   1  12   1      177.83      185.38      2.41 o 
   2  12   1      102.13      106.18      1.98 o 
   3  12   1      110.14      105.29      3.20 o 
   4  12   1       25.45       28.71      1.51 o 
   5  12   1       39.63       41.85      1.71 o 
   6  12   1        0.07       -0.65      2.05 o 
  -7  13   1        3.91        4.42      1.86 o 
  -6  13   1        0.80        1.67      1.47 o 
  -5  13   1      153.32      161.72      4.75 o 
  -4  13   1      160.20      170.52      4.51 o 
  -3  13   1      593.35      587.96      5.49 o 
  -2  13   1      230.46      259.34      4.05 o 
  -1  13   1      176.19      238.23      4.58 o 
   0  13   1      207.87      220.21      5.15 o 
   1  13   1       79.81       69.61      2.16 o 
   2  13   1     1090.05     1134.37      8.12 o 
   3  13   1        5.30        2.63      1.41 o 
   4  13   1      281.45      312.39      5.86 o 
   5  13   1      201.73      191.72      5.83 o 
   6  13   1       46.58       49.39      4.60 o 
  -6  14   1       10.75       10.59      2.12 o 
  -5  14   1      302.83      297.69      7.60 o 
  -4  14   1      322.29      337.40      8.93 o 
  -3  14   1      544.13      501.25      6.33 o 
  -2  14   1      406.56      422.22      7.09 o 
  -1  14   1      125.86      133.39      1.88 o 
   0  14   1     2309.93     2504.38     58.74 o 
   1  14   1      761.04      854.68     12.36 o 
   2  14   1      170.86      146.09      1.93 o 
   3  14   1        0.03        1.94      1.43 o 
   4  14   1      286.53      271.10      6.98 o 
   5  14   1        0.52        0.96      1.86 o 
   6  14   1       31.33       33.54      2.73 o 
  -6  15   1        3.84        5.01      2.00 o 
  -5  15   1        6.50        3.69      1.50 o 
  -4  15   1      547.69      521.98      9.78 o 
  -3  15   1       16.18       17.14      1.37 o 
  -2  15   1        9.22       11.90      1.36 o 
  -1  15   1      967.35      950.78     11.78 o 
   0  15   1      170.58      173.26     11.32 o 
   1  15   1      198.49      178.29      3.33 o 
   2  15   1      583.39      583.25      3.52 o 
   3  15   1     1720.90     1782.56     35.91 o 
   4  15   1      123.39      127.39      2.30 o 
   5  15   1       26.85       24.60      1.68 o 
   6  15   1      127.26      145.70      7.14 o 
  -6  16   1        0.09        1.09      1.73 o 
  -5  16   1       13.96       14.08      1.65 o 
  -4  16   1     1382.64     1382.33     29.18 o 
  -3  16   1      257.85      263.96      5.29 o 
  -2  16   1       46.87       51.34      1.87 o 
  -1  16   1     1208.74     1417.84     15.67 o 
   0  16   1      771.70      813.79     18.91 o 
   1  16   1      681.03      729.99      8.16 o 
   2  16   1       12.77       11.33      1.60 o 
   3  16   1      248.88      258.17      6.72 o 
   4  16   1      507.07      444.33     13.97 o 
   5  16   1        5.18        3.12      2.17 o 
   6  16   1        9.81        7.61      2.18 o 
  -6  17   1        0.92       -1.59      1.93 o 
  -5  17   1      404.51      366.55      7.21 o 
  -4  17   1       96.16       90.08      2.47 o 
  -3  17   1       98.63       93.92      1.55 o 
  -2  17   1     1397.66     1518.64     21.60 o 
  -1  17   1      509.58      489.24      3.40 o 
   0  17   1        8.56        3.54      1.99 o 
   1  17   1     2102.40     2192.60     21.84 o 
   2  17   1      432.12      465.17      5.98 o 
   3  17   1      630.94      612.20     15.88 o 
   4  17   1      858.15      837.79     22.84 o 
   5  17   1       75.60       73.77      2.15 o 
   6  17   1       44.78       41.55      2.98 o 
  -6  18   1        0.13        1.09      1.93 o 
  -5  18   1        6.40        2.64      1.54 o 
  -4  18   1       22.18       18.27      2.12 o 
  -3  18   1      202.50      186.03      3.46 o 
  -2  18   1       17.94       21.67      1.59 o 
  -1  18   1       20.94       21.43      1.60 o 
   0  18   1       28.93       29.56      1.47 o 
   1  18   1       80.01       64.17      2.72 o 
   2  18   1        3.38        0.91      1.49 o 
   3  18   1      316.56      343.73      9.37 o 
   4  18   1       64.04       62.32      1.95 o 
   5  18   1        0.41        2.81      1.91 o 
  -6  19   1       35.06       37.53      2.24 o 
  -5  19   1      162.30      182.83      5.42 o 
  -4  19   1      227.55      231.06      3.75 o 
  -3  19   1       34.21       37.64      1.55 o 
  -2  19   1     1277.46     1284.23     26.61 o 
  -1  19   1      788.17      837.90     13.46 o 
   0  19   1        0.91        3.63      2.02 o 
   1  19   1     3065.10     3320.03     87.76 o 
   2  19   1      405.70      427.04      5.99 o 
   3  19   1       89.48       94.01      1.68 o 
   4  19   1      203.54      211.44      5.12 o 
   5  19   1       51.92       52.63      2.56 o 
  -6  20   1       38.47       36.57      3.06 o 
  -5  20   1       42.49       46.16      2.19 o 
  -4  20   1       15.00       16.60      1.29 o 
  -3  20   1       56.24       65.15      2.15 o 
  -2  20   1      771.39      832.94     18.95 o 
  -1  20   1      649.59      668.87     12.65 o 
   0  20   1      124.25      127.18      2.02 o 
   1  20   1      149.93      157.01      7.20 o 
   2  20   1        7.43        3.89      1.52 o 
   3  20   1        1.58        3.23      1.40 o 
   4  20   1        0.58        2.14      1.27 o 
   5  20   1       83.69       95.15      4.11 o 
  -5  21   1       11.85       15.08      1.84 o 
  -4  21   1      223.10      220.43      5.57 o 
  -3  21   1        9.95       12.19      1.51 o 
  -2  21   1     1041.74     1032.05     21.36 o 
  -1  21   1      232.89      255.84      4.78 o 
   0  21   1      155.68      159.37      5.08 o 
   1  21   1      142.26      139.87      3.96 o 
   2  21   1      770.67      768.78     16.30 o 
   3  21   1        1.62        1.03      1.38 o 
   4  21   1      155.16      158.31      2.98 o 
   5  21   1        6.29        7.76      2.25 o 
  -5  22   1      103.72      102.71      3.10 o 
  -4  22   1      112.76      114.13      2.76 o 
  -3  22   1      363.12      383.36      7.94 o 
  -2  22   1      119.70      102.69      2.39 o 
  -1  22   1        2.84        0.80      1.36 o 
   0  22   1      359.11      373.71     12.61 o 
   1  22   1       80.93       73.64      2.95 o 
   2  22   1       30.68       27.94      1.56 o 
   3  22   1      221.81      225.53      4.38 o 
   4  22   1       29.74       32.21      1.73 o 
   5  22   1       32.94       33.50      2.25 o 
  -5  23   1        1.45        1.31      1.69 o 
  -4  23   1       74.52       72.99      1.74 o 
  -3  23   1       53.14       60.03      1.46 o 
  -2  23   1      354.00      328.73      4.76 o 
  -1  23   1      384.91      421.22      7.44 o 
   0  23   1       21.26       29.75      1.60 o 
   1  23   1     1219.41     1211.19     24.70 o 
   2  23   1       31.43       33.06      1.72 o 
   3  23   1       85.47       83.11      2.02 o 
   4  23   1        0.09       -1.56      1.56 o 
   5  23   1       30.37       27.69      2.15 o 
  -5  24   1       97.90      105.26      5.34 o 
  -4  24   1       42.81       41.22      1.95 o 
  -3  24   1      251.31      251.32      7.12 o 
  -2  24   1      334.44      346.50      9.45 o 
  -1  24   1     1043.70     1082.55     19.88 o 
   0  24   1      667.44      722.28     11.89 o 
   1  24   1      204.82      186.95      8.20 o 
   2  24   1      347.09      351.64      5.39 o 
   3  24   1      224.36      207.15      3.76 o 
   4  24   1        0.01        0.62      1.71 o 
  -5  25   1       18.14       14.98      1.80 o 
  -4  25   1      146.40      151.85      2.17 o 
  -3  25   1       68.06       72.60      2.11 o 
  -2  25   1      147.38      138.49      4.70 o 
  -1  25   1        9.84       12.64      1.38 o 
   0  25   1      125.16      118.67      1.88 o 
   1  25   1      452.63      437.38     40.31 o 
   2  25   1       42.80       42.79      1.74 o 
   3  25   1       75.95       74.38      2.43 o 
   4  25   1        0.58       -0.23      1.86 o 
  -4  26   1        8.37        9.22      2.19 o 
  -3  26   1       90.22      105.60      3.32 o 
  -2  26   1        3.99        6.38      1.32 o 
  -1  26   1       32.76       24.25      1.38 o 
   0  26   1      103.46      105.79      1.80 o 
   1  26   1       28.66       35.89      1.99 o 
   2  26   1       99.49      107.32      3.73 o 
   3  26   1      178.89      188.30      3.90 o 
   4  26   1      103.61       97.48      3.05 o 
  -4  27   1       23.92       24.47      2.02 o 
  -3  27   1       24.30       32.67      1.84 o 
  -2  27   1       48.80       56.33      1.83 o 
  -1  27   1       10.41       13.00      1.42 o 
   0  27   1        0.03        0.30      1.37 o 
   1  27   1       11.06       15.01      1.63 o 
   2  27   1        9.26       12.90      1.72 o 
   3  27   1       17.63       18.96      1.86 o 
  -4  28   1        4.88        3.73      1.76 o 
  -3  28   1      133.29      137.31      2.71 o 
  -2  28   1        6.33        5.47      1.57 o 
  -1  28   1       30.82       31.28      1.42 o 
   0  28   1      315.20      328.12      6.87 o 
   1  28   1       36.17       33.24      1.97 o 
   2  28   1       93.68       99.56      3.93 o 
   3  28   1       35.24       20.82      1.89 o 
  -3  29   1       26.18       22.64      2.01 o 
  -2  29   1      107.94      110.38      4.42 o 
  -1  29   1       45.96       48.64      1.77 o 
   0  29   1       62.22       59.44      1.87 o 
   1  29   1       52.94       45.72      2.25 o 
   2  29   1      103.08       98.95      4.59 o 
   3  29   1        7.33        9.06      1.71 o 
  -3  30   1      125.74      113.88      5.78 o 
  -2  30   1      172.95      167.11      2.20 o 
  -1  30   1       53.55       58.90      3.64 o 
   0  30   1      394.66      412.07      9.07 o 
   1  30   1        0.69       -0.15      1.56 o 
   2  30   1      164.18      166.11      5.19 o 
  -2  31   1      173.76      172.25      8.11 o 
  -1  31   1      428.91      425.53      5.66 o 
   0  31   1      265.39      279.66      6.37 o 
   1  31   1      236.03      230.05      9.57 o 
   2  31   1       47.68       41.44      1.73 o 
  -2  32   1       98.09       86.61      6.50 o 
  -1  32   1       81.26       86.92      4.82 o 
   0  32   1       35.64       36.31      2.58 o 
   1  32   1        8.82        6.65      1.69 o 
   0  33   1       22.26       19.53      2.12 o 
  -7   0   2       46.65       52.86      5.26 o 
  -6   0   2        1.25        0.31      2.40 o 
  -5   0   2      181.68      177.38     11.59 o 
  -4   0   2     1526.05     1495.60     44.94 o 
  -3   0   2     3547.82     3404.78     11.46 o 
  -2   0   2       40.02       19.17      2.61 o 
   1   0   2        1.98       -2.82      4.82 o 
   2   0   2     2817.49     2766.80    100.82 o 
   3   0   2     1535.51     1509.75     39.21 o 
   4   0   2       17.14       12.29      2.26 o 
   5   0   2        2.81        5.84      2.21 o 
   6   0   2       14.70       13.27      2.37 o 
  -7   1   2       54.94       58.89      2.57 o 
  -6   1   2       45.47       48.45      2.07 o 
  -5   1   2       10.76        9.33      1.63 o 
  -4   1   2       26.44       24.77      1.80 o 
  -3   1   2      198.78      188.95      2.91 o 
  -2   1   2      339.60      279.14      3.23 o 
   1   1   2      627.40      557.70     20.46 o 
   2   1   2      321.54      314.63      4.63 o 
   3   1   2       15.92       14.42      1.82 o 
   4   1   2        7.10        7.45      1.62 o 
   5   1   2        0.57        0.67      1.62 o 
   6   1   2        2.16        3.63      1.79 o 
  -7   2   2        0.08       -0.75      1.72 o 
  -6   2   2      343.55      338.49      6.42 o 
  -5   2   2       60.67       65.13      2.11 o 
  -4   2   2      235.06      252.62      3.73 o 
  -3   2   2      203.50      155.59      2.79 o 
  -2   2   2        9.18        6.63      2.02 o 
  -1   2   2     2919.46     2554.12     23.21 o 
   0   2   2      221.82      185.54      3.39 o 
   1   2   2       36.17       45.35      2.34 o 
   2   2   2      298.27      245.23      3.32 o 
   3   2   2      288.76      275.93      6.94 o 
   4   2   2      430.91      438.35     11.70 o 
   5   2   2      666.73      640.96      6.76 o 
   6   2   2       64.47       66.99      3.07 o 
  -7   3   2       57.34       53.80      2.35 o 
  -6   3   2       47.54       49.85      3.21 o 
  -5   3   2       78.76       71.75      2.04 o 
  -4   3   2        2.15        1.19      1.67 o 
  -3   3   2       45.56       47.42      1.76 o 
  -2   3   2       26.89       29.62      1.79 o 
  -1   3   2       95.46       58.90      2.46 o 
   0   3   2     1858.15     1769.26     26.00 o 
   1   3   2     1618.82     1577.81     45.31 o 
   2   3   2      488.43      533.34      5.88 o 
   3   3   2        0.38        1.04      1.61 o 
   4   3   2      415.33      405.30      8.74 o 
   5   3   2       59.32       57.54      2.02 o 
   6   3   2        0.35        0.05      1.75 o 
  -7   4   2       17.42       16.51      2.01 o 
  -6   4   2       12.11       14.65      1.69 o 
  -5   4   2      267.01      265.95      3.31 o 
  -4   4   2       56.22       50.21      1.64 o 
  -3   4   2      989.58     1041.76     15.91 o 
  -2   4   2      991.00      960.32     11.90 o 
  -1   4   2      183.41      160.10      2.75 o 
   0   4   2     1513.10     1373.69     21.50 o 
   1   4   2      182.00      175.59      2.75 o 
   2   4   2     2131.87     2396.64     50.14 o 
   3   4   2      160.99      149.97      3.24 o 
   4   4   2      316.86      333.10      8.00 o 
   5   4   2        0.04        0.02      1.55 o 
   6   4   2        6.36        5.47      2.12 o 
  -7   5   2      115.96      113.51      4.90 o 
  -6   5   2       32.96       29.90      1.49 o 
  -5   5   2        4.61        4.55      2.01 o 
  -4   5   2      123.05      120.59      2.47 o 
  -3   5   2        0.87        0.22      1.67 o 
  -2   5   2      770.15      716.33      5.74 o 
  -1   5   2      885.85      838.72     12.53 o 
   0   5   2       54.44       45.68      2.06 o 
   1   5   2     3827.99     4149.44    103.07 o 
   2   5   2       61.48       54.63      2.05 o 
   3   5   2      171.46      160.82      2.54 o 
   4   5   2       20.19       19.60      1.99 o 
   5   5   2        8.54        7.00      1.67 o 
   6   5   2       66.14       62.49      2.59 o 
  -7   6   2        4.84        6.45      1.75 o 
  -6   6   2       26.11       29.07      1.76 o 
  -5   6   2        6.90        2.74      1.36 o 
  -4   6   2        1.79        3.44      1.46 o 
  -3   6   2        2.15        6.71      1.64 o 
  -2   6   2      197.52      187.02      2.34 o 
  -1   6   2       31.84       32.80      1.63 o 
   0   6   2     1747.33     1717.62     26.41 o 
   1   6   2      553.17      553.39     20.36 o 
   2   6   2       51.53       43.37      1.83 o 
   3   6   2      348.32      377.68     10.47 o 
   4   6   2      332.22      325.97      8.41 o 
   5   6   2       42.78       49.97      2.06 o 
   6   6   2        2.47        2.32      2.16 o 
  -7   7   2       42.79       52.65      2.24 o 
  -6   7   2      361.84      337.38     10.08 o 
  -5   7   2      244.62      233.37      4.83 o 
  -4   7   2      311.25      320.48      6.06 o 
  -3   7   2      557.25      519.84     13.39 o 
  -2   7   2       14.37        5.62      1.45 o 
  -1   7   2     1302.94     1280.90     18.16 o 
   0   7   2      671.82      610.62      8.60 o 
   1   7   2      186.38      152.19      2.18 o 
   2   7   2      903.74      954.08     10.19 o 
   3   7   2      499.94      487.58      3.61 o 
   4   7   2      149.06      153.53      4.76 o 
   5   7   2      231.31      214.87      5.47 o 
   6   7   2       82.94       88.04      3.49 o 
  -7   8   2       15.24       15.15      2.31 o 
  -6   8   2       37.71       45.38      1.43 o 
  -5   8   2        8.02        7.08      1.41 o 
  -4   8   2      169.97      181.94      4.22 o 
  -3   8   2       18.39       21.06      1.59 o 
  -2   8   2      957.51      982.75     11.88 o 
  -1   8   2     1325.38     1303.17     14.72 o 
   0   8   2       52.58       60.24      1.81 o 
   1   8   2      324.03      345.06      6.73 o 
   2   8   2       12.31       16.20      1.43 o 
   3   8   2        3.77        3.39      1.76 o 
   4   8   2      190.02      195.74      3.69 o 
   5   8   2       52.77       55.64      2.02 o 
   6   8   2        5.54        7.97      1.78 o 
  -7   9   2       82.22       83.47      5.02 o 
  -6   9   2       58.99       71.22      2.23 o 
  -5   9   2       36.68       45.78      1.52 o 
  -4   9   2      742.80      723.95      9.86 o 
  -3   9   2     1255.67     1381.13     16.07 o 
  -2   9   2     1500.38     1486.62     20.51 o 
  -1   9   2       62.96       66.01      1.58 o 
   0   9   2       71.42       52.87      1.85 o 
   1   9   2      140.78      113.97      2.28 o 
   2   9   2      538.54      639.13     10.99 o 
   3   9   2      339.77      319.25      4.04 o 
   4   9   2        0.71       -0.36      1.33 o 
   5   9   2        8.17        5.93      1.78 o 
   6   9   2      245.33      235.58      3.87 o 
  -7  10   2       86.18       94.57      5.66 o 
  -6  10   2       46.08       43.29      1.89 o 
  -5  10   2      162.03      157.49      5.13 o 
  -4  10   2       18.73       22.32      1.44 o 
  -3  10   2        3.48        5.28      1.46 o 
  -2  10   2        8.50       10.59      1.72 o 
  -1  10   2        1.78        2.71      1.26 o 
   0  10   2       44.54       61.60      1.98 o 
   1  10   2      218.78      219.20      4.43 o 
   2  10   2       24.74       36.40      1.47 o 
   3  10   2       36.61       44.73      2.02 o 
   4  10   2       55.01       55.15      2.47 o 
   5  10   2       45.37       38.13      1.91 o 
   6  10   2        4.07        6.67      2.38 o 
  -7  11   2      141.07      165.87      6.12 o 
  -6  11   2       30.03       25.39      1.35 o 
  -5  11   2      997.70     1031.89     17.05 o 
  -4  11   2      188.40      192.94      3.68 o 
  -3  11   2      129.92      137.20      2.46 o 
  -2  11   2     3362.60     3571.74     29.69 o 
  -1  11   2        3.12        1.74      1.36 o 
   0  11   2       39.53       31.62      1.79 o 
   1  11   2     1149.70     1165.85     21.22 o 
   2  11   2      338.23      339.60      4.12 o 
   3  11   2        2.67        5.95      1.47 o 
   4  11   2      710.70      699.77      8.44 o 
   5  11   2       25.44       25.73      1.60 o 
   6  11   2      240.18      263.95      9.58 o 
  -7  12   2       20.80       26.32      2.24 o 
  -6  12   2       41.23       39.08      2.12 o 
  -5  12   2      313.94      331.08      9.02 o 
  -4  12   2      103.44      104.04      3.20 o 
  -3  12   2      303.95      301.98      4.50 o 
  -2  12   2      508.78      550.16      3.40 o 
  -1  12   2     1511.15     1615.22     27.00 o 
   0  12   2     2585.50     2721.56     72.99 o 
   1  12   2        9.20        5.59      1.86 o 
   2  12   2      381.40      399.03      8.32 o 
   3  12   2      576.54      568.14     10.36 o 
   4  12   2      105.85       92.90      1.74 o 
   5  12   2       92.62       97.36      3.18 o 
   6  12   2       16.03       17.84      2.23 o 
  -7  13   2       59.52       55.54      4.05 o 
  -6  13   2        1.19        2.52      1.50 o 
  -5  13   2      180.18      182.61      6.92 o 
  -4  13   2      624.94      694.60     21.09 o 
  -3  13   2      156.44      159.67      3.86 o 
  -2  13   2       49.92       43.27      1.65 o 
  -1  13   2     1705.77     1827.34     32.22 o 
   0  13   2     1197.34     1255.62     27.43 o 
   1  13   2       64.26       77.29      2.40 o 
   2  13   2       68.13       74.89      1.83 o 
   3  13   2       85.60      112.00      2.81 o 
   4  13   2      168.11      394.17    152.06 o 
   5  13   2       14.58       14.26      1.86 o 
   6  13   2       39.15       30.87      2.18 o 
  -7  14   2       25.13       20.06      2.28 o 
  -6  14   2       21.75       25.51      1.74 o 
  -5  14   2       25.76       25.33      1.80 o 
  -4  14   2      147.36      148.21      5.13 o 
  -3  14   2      174.36      156.47      3.27 o 
  -2  14   2        4.82        6.67      1.24 o 
  -1  14   2      359.83      390.16      4.70 o 
   0  14   2     1604.43     1688.58     39.65 o 
   1  14   2        0.02       -0.79      1.42 o 
   2  14   2      363.02      375.20      6.07 o 
   3  14   2      884.52      878.01     18.55 o 
   4  14   2       31.54       39.29      1.79 o 
   5  14   2       44.31       45.68      2.03 o 
  -6  15   2       17.59       16.63      2.01 o 
  -5  15   2        0.02        0.18      1.60 o 
  -4  15   2     1408.64     1446.35     32.87 o 
  -3  15   2      104.16      101.58      1.95 o 
  -2  15   2       64.02       63.46      2.04 o 
  -1  15   2       61.80       66.41      2.45 o 
   0  15   2      211.23      208.07      5.83 o 
   1  15   2      224.47      222.75      6.17 o 
   2  15   2        1.85       -0.03      1.52 o 
   3  15   2      916.58      968.87     13.83 o 
   4  15   2        9.22       15.49      1.46 o 
   5  15   2       34.23       38.55      2.00 o 
  -6  16   2      154.85      173.66      2.42 o 
  -5  16   2       27.80       32.98      2.63 o 
  -4  16   2      403.21      433.41      6.87 o 
  -3  16   2      283.22      272.29      5.34 o 
  -2  16   2      338.60      362.48      3.81 o 
  -1  16   2      834.45      852.88     10.26 o 
   0  16   2     1881.22     1947.34     38.48 o 
   1  16   2       93.18       94.49      2.20 o 
   2  16   2     1013.07     1043.05     16.95 o 
   3  16   2      658.01      704.75     17.78 o 
   4  16   2      119.28      139.36      2.14 o 
   5  16   2      260.53      261.32     10.56 o 
  -6  17   2        2.33       -0.68      2.16 o 
  -5  17   2        0.40        1.65      1.38 o 
  -4  17   2      107.04      109.96      2.22 o 
  -3  17   2      295.94      288.29      6.83 o 
  -2  17   2        8.51       10.63      1.47 o 
  -1  17   2       24.43       25.69      1.38 o 
   0  17   2       76.08       64.09      2.85 o 
   1  17   2      104.08      117.41      2.61 o 
   2  17   2      344.04      361.65      4.97 o 
   3  17   2       21.32       23.33      1.53 o 
   4  17   2       93.64       90.10      3.09 o 
   5  17   2       61.13       54.52      2.51 o 
  -6  18   2        9.60        8.12      1.95 o 
  -5  18   2      107.57      104.14      2.64 o 
  -4  18   2        5.12        3.69      1.35 o 
  -3  18   2     1131.44     1161.45     25.20 o 
  -2  18   2       60.81       60.56      2.39 o 
  -1  18   2      222.68      208.03      3.84 o 
   0  18   2      241.98      244.83      5.79 o 
   1  18   2      354.45      366.94      8.49 o 
   2  18   2     2806.70     3073.63     54.52 o 
   3  18   2        3.50        4.61      1.33 o 
   4  18   2       65.06       63.64      2.45 o 
   5  18   2      122.50      120.15      3.55 o 
  -6  19   2       36.05       35.45      3.43 o 
  -5  19   2       97.03       96.62      1.76 o 
  -4  19   2        5.14        6.81      1.27 o 
  -3  19   2        2.77        5.06      1.32 o 
  -2  19   2     1419.09     1565.11     15.72 o 
  -1  19   2      117.53      119.49      3.44 o 
   0  19   2       35.56       35.27      1.51 o 
   1  19   2      902.57      948.90     17.03 o 
   2  19   2      117.19      119.44      2.15 o 
   3  19   2      124.95      129.89      2.53 o 
   4  19   2       16.24       18.33      1.60 o 
   5  19   2        2.04        2.90      1.89 o 
  -6  20   2      249.90      239.56      9.16 o 
  -5  20   2      112.37      118.79      2.16 o 
  -4  20   2       33.03       36.73      1.44 o 
  -3  20   2       16.38       13.07      1.46 o 
  -2  20   2      659.87      704.84     11.89 o 
  -1  20   2        3.19       -0.14      1.39 o 
   0  20   2       49.90       47.46      1.61 o 
   1  20   2      235.11      243.07      5.11 o 
   2  20   2        1.55        0.29      1.33 o 
   3  20   2       88.70       92.33      3.05 o 
   4  20   2       59.25       57.87      1.63 o 
   5  20   2      513.00      518.40     25.30 o 
  -6  21   2        1.32       -1.11      2.01 o 
  -5  21   2       12.92       13.42      1.88 o 
  -4  21   2      497.63      528.75     14.41 o 
  -3  21   2       65.84       71.54      2.74 o 
  -2  21   2      619.40      643.41     11.48 o 
  -1  21   2        5.02        9.30      1.34 o 
   0  21   2        2.51       -0.65      1.53 o 
   1  21   2      913.04      959.73     20.38 o 
   2  21   2       13.35       14.36      1.37 o 
   3  21   2       98.34      105.06      3.18 o 
   4  21   2       12.52       15.16      1.77 o 
  -5  22   2      147.29      150.06      4.74 o 
  -4  22   2       10.92        8.84      1.30 o 
  -3  22   2      659.02      713.06     13.43 o 
  -2  22   2      103.94      118.41      1.76 o 
  -1  22   2      955.81      962.58     22.65 o 
   0  22   2      489.48      517.01     10.39 o 
   1  22   2      194.31      206.04      2.18 o 
   2  22   2      284.49      282.17      6.41 o 
   3  22   2       24.85       22.35      1.41 o 
   4  22   2       18.86       17.50      2.13 o 
  -5  23   2       64.13       65.12      3.32 o 
  -4  23   2      282.68      306.38      7.78 o 
  -3  23   2       96.07       93.40      3.06 o 
  -2  23   2      310.48      358.33      5.77 o 
  -1  23   2      339.60      343.46      5.97 o 
   0  23   2      260.39      279.91      2.88 o 
   1  23   2      177.77      187.65      3.64 o 
   2  23   2      109.32      116.93      1.79 o 
   3  23   2      120.85      127.72      3.48 o 
   4  23   2      114.72      110.11      4.25 o 
  -5  24   2       19.74       19.23      1.81 o 
  -4  24   2        2.88        5.60      1.56 o 
  -3  24   2      309.41      337.54      7.54 o 
  -2  24   2       43.43       30.75      1.67 o 
  -1  24   2        3.12        2.79      1.28 o 
   0  24   2        7.89        9.88      2.85 o 
   1  24   2       14.02        7.89      1.45 o 
   2  24   2       15.18       17.29      1.20 o 
   3  24   2        3.20        1.33      1.45 o 
   4  24   2        9.68        7.90      2.01 o 
  -5  25   2      145.75      131.92      8.09 o 
  -4  25   2      131.07      134.55      4.43 o 
  -3  25   2       93.29       94.64      4.14 o 
  -2  25   2      115.19      134.28      4.46 o 
  -1  25   2       90.56      103.83      2.37 o 
   0  25   2       17.66       15.46      1.65 o 
   1  25   2      227.10      230.66      2.20 o 
   2  25   2        3.86        6.03      1.32 o 
   3  25   2      138.17      151.21      3.30 o 
   4  25   2      151.77      135.70      6.36 o 
  -4  26   2       57.43       57.37      2.23 o 
  -3  26   2        1.41        0.50      1.73 o 
  -2  26   2        0.21        0.97      1.33 o 
  -1  26   2        0.37        3.31      1.40 o 
   0  26   2       62.42       52.32      1.63 o 
   1  26   2        6.59        3.57      1.51 o 
   2  26   2       37.43       34.95      1.50 o 
   3  26   2       72.65       71.44      2.44 o 
  -4  27   2      208.54      201.67      8.93 o 
  -3  27   2        1.63        3.19      1.51 o 
  -2  27   2      129.91      140.01      2.66 o 
  -1  27   2      286.08      286.32      5.60 o 
   0  27   2        4.09        3.73      1.38 o 
   1  27   2      284.69      277.34      6.38 o 
   2  27   2      113.20      104.29      2.55 o 
   3  27   2      419.50      425.50     13.15 o 
  -4  28   2       94.80       91.98      5.60 o 
  -3  28   2       23.60       23.42      2.42 o 
  -2  28   2        1.82        1.33      1.66 o 
  -1  28   2       22.52       22.74      1.55 o 
   0  28   2        0.23       -0.02      1.52 o 
   1  28   2       16.30       12.61      1.85 o 
   2  28   2        9.55       11.29      2.74 o 
   3  28   2       59.92       56.95      2.07 o 
  -3  29   2        4.66        5.48      1.85 o 
  -2  29   2      247.94      254.31      4.20 o 
  -1  29   2      133.11      134.12      5.25 o 
   0  29   2       15.16       16.40      2.01 o 
   1  29   2      466.95      485.67      9.28 o 
   2  29   2      108.66      101.76      1.94 o 
  -3  30   2      159.44      134.74      8.21 o 
  -2  30   2       37.04       36.28      1.86 o 
  -1  30   2      197.11      224.33      2.42 o 
   0  30   2      197.54      216.69      5.51 o 
   1  30   2       11.02        9.54      1.89 o 
   2  30   2       49.83       47.75      2.00 o 
  -2  31   2       86.51       83.03      3.25 o 
  -1  31   2        9.28        9.39      1.77 o 
   0  31   2        7.57        6.45      1.77 o 
   1  31   2       84.89       76.48      3.26 o 
  -1  32   2        7.05        3.14      1.78 o 
   0  32   2       16.40       10.05      1.65 o 
  -7   1   3       30.77       34.85      2.62 o 
  -6   1   3       22.05       17.06      1.49 o 
  -5   1   3      161.27      161.29      2.31 o 
  -4   1   3      657.37      653.13     11.04 o 
  -3   1   3      551.04      597.85     11.10 o 
  -2   1   3       39.90       27.94      5.86 o 
  -1   1   3        0.04        1.80      1.52 o 
   0   1   3      426.26      378.36      4.06 o 
   1   1   3       57.80       46.29      3.05 o 
   2   1   3       37.00       39.97      2.35 o 
   3   1   3     1169.70     1187.41     24.59 o 
   4   1   3       87.28       83.36      2.25 o 
   5   1   3       38.60       32.57      2.00 o 
   6   1   3      243.60      254.59      3.90 o 
  -7   2   3        2.00        2.42      1.73 o 
  -6   2   3       22.38       21.47      1.61 o 
  -5   2   3      402.57      402.54      8.26 o 
  -4   2   3       31.81       33.97      1.89 o 
  -3   2   3       10.87       11.87      2.04 o 
  -2   2   3      227.42      190.61      2.28 o 
  -1   2   3      337.33      342.21      3.40 o 
   0   2   3      311.59      287.36      5.30 o 
   1   2   3       95.81      110.56      3.15 o 
   2   2   3      573.02      591.20     18.92 o 
   3   2   3      668.41      678.32     14.57 o 
   4   2   3        0.05        0.38      1.90 o 
   5   2   3        5.98        6.26      1.77 o 
   6   2   3        0.36       -0.14      2.31 o 
  -7   3   3      123.37      125.44      2.20 o 
  -6   3   3        3.77        3.50      1.41 o 
  -5   3   3     1002.77      987.55     18.12 o 
  -4   3   3        1.69        2.58      1.39 o 
  -3   3   3       77.24       80.77      3.00 o 
  -2   3   3      952.46      853.71     10.33 o 
  -1   3   3       24.99       22.94      1.76 o 
   0   3   3      112.82      128.37      2.37 o 
   1   3   3      868.59      806.00      9.48 o 
   2   3   3      113.37      119.16      3.77 o 
   3   3   3      124.25      106.81      2.99 o 
   4   3   3     1067.61     1032.01     15.42 o 
   5   3   3      117.50      107.99      2.36 o 
   6   3   3      111.98      102.07      2.99 o 
  -7   4   3        0.23        0.55      1.83 o 
  -6   4   3      961.37      982.00     16.08 o 
  -5   4   3        1.98        0.94      2.18 o 
  -4   4   3      473.13      516.58      3.52 o 
  -3   4   3     2172.14     2214.29     46.65 o 
  -2   4   3      514.97      485.04      7.71 o 
  -1   4   3      400.29      408.17      6.98 o 
   0   4   3        8.04        2.51      1.72 o 
   1   4   3      423.98      462.37      6.05 o 
   2   4   3       15.33       11.87      1.71 o 
   3   4   3        5.45        3.91      1.97 o 
   4   4   3     1150.57     1174.60     22.42 o 
   5   4   3       50.38       48.30      2.15 o 
   6   4   3       22.27       21.14      2.20 o 
  -7   5   3        0.60        2.98      2.12 o 
  -6   5   3      260.72      275.69      7.18 o 
  -5   5   3       78.14       84.34      1.87 o 
  -4   5   3       51.98       31.77      1.59 o 
  -3   5   3      300.34      268.74      4.33 o 
  -2   5   3     2485.15     2496.50     37.56 o 
  -1   5   3      271.07      256.08      4.26 o 
   0   5   3     1508.11     1572.06     24.76 o 
   1   5   3     1104.42     1107.71     12.36 o 
   2   5   3      804.88      865.73     21.66 o 
   3   5   3      157.70      161.94      3.01 o 
   4   5   3      163.31      156.81      2.71 o 
   5   5   3       95.37       87.44      2.79 o 
   6   5   3        0.55        0.81      2.02 o 
  -7   6   3      156.70      169.28      5.41 o 
  -6   6   3       31.72       36.30      2.39 o 
  -5   6   3       12.55        8.80      1.52 o 
  -4   6   3      297.00      310.81      3.71 o 
  -3   6   3      293.66      229.00      4.28 o 
  -2   6   3     1200.29     1180.98     21.47 o 
  -1   6   3      930.69      889.55      9.81 o 
   0   6   3     1022.05      944.75     12.94 o 
   1   6   3       35.28       30.86      1.86 o 
   2   6   3      326.64      297.80      6.15 o 
   3   6   3       70.16       71.40      2.17 o 
   4   6   3        1.60        1.47      1.86 o 
   5   6   3      228.17      223.85      7.38 o 
   6   6   3        7.99        4.27      2.11 o 
  -7   7   3       33.68       29.21      2.35 o 
  -6   7   3       57.00       58.61      1.60 o 
  -5   7   3       45.13       49.37      1.58 o 
  -4   7   3      167.70      169.61      5.23 o 
  -3   7   3        6.58        5.93      1.67 o 
  -2   7   3      429.71      407.18      2.92 o 
  -1   7   3      219.15      206.11      2.27 o 
   0   7   3      103.04       88.07      2.10 o 
   1   7   3     1745.88     2046.85     28.04 o 
   2   7   3      631.43      693.13     13.44 o 
   3   7   3       40.54       44.55      1.86 o 
   4   7   3        0.17        0.41      1.77 o 
   5   7   3       83.40       75.47      2.88 o 
  -7   8   3      170.74      178.25      3.75 o 
  -6   8   3      370.01      365.50      8.48 o 
  -5   8   3      471.03      496.05     10.42 o 
  -4   8   3      393.13      398.75      7.37 o 
  -3   8   3     2332.47     2493.78     25.16 o 
  -2   8   3      472.06      428.89      3.02 o 
  -1   8   3     1051.31      968.43     15.25 o 
   0   8   3      377.57      314.33      3.66 o 
   1   8   3       89.19       76.66      2.19 o 
   2   8   3      491.58      517.26      9.35 o 
   3   8   3       19.70       20.23      1.66 o 
   4   8   3      285.54      279.98      5.00 o 
   5   8   3      229.83      214.58      7.20 o 
  -7   9   3       33.17       31.33      2.16 o 
  -6   9   3      103.24      101.08      2.72 o 
  -5   9   3       81.93       84.23      2.27 o 
  -4   9   3      200.47      208.76      4.37 o 
  -3   9   3       49.16       48.59      1.61 o 
  -2   9   3      126.20      124.41      1.93 o 
  -1   9   3       20.60       19.15      1.53 o 
   0   9   3       23.13       23.71      1.41 o 
   1   9   3       39.00       43.47      1.87 o 
   2   9   3       18.02       27.22      1.64 o 
   3   9   3       34.13       33.35      1.93 o 
   4   9   3       59.94       49.31      2.09 o 
   5   9   3       15.46       16.25      2.20 o 
  -7  10   3        1.53        5.45      1.74 o 
  -6  10   3      277.63      281.93      5.66 o 
  -5  10   3      133.05      124.62      2.49 o 
  -4  10   3      369.54      388.95      6.23 o 
  -3  10   3      189.85      164.77      1.82 o 
  -2  10   3       83.21       93.19      1.72 o 
  -1  10   3      311.30      307.42      5.51 o 
   0  10   3      104.32       79.31      1.67 o 
   1  10   3       38.29       45.77      1.89 o 
   2  10   3      149.82      156.71      3.22 o 
   3  10   3      164.42      172.46      2.16 o 
   4  10   3      186.99      173.98      5.40 o 
   5  10   3       16.32       16.95      1.96 o 
  -7  11   3        0.88        0.78      1.96 o 
  -6  11   3        1.95        1.80      1.25 o 
  -5  11   3      222.46      223.67      4.18 o 
  -4  11   3       52.95       48.10      1.53 o 
  -3  11   3        0.62        1.99      1.18 o 
  -2  11   3      270.77      244.99      2.37 o 
  -1  11   3       23.74       25.42      1.41 o 
   0  11   3       70.91       87.08      1.76 o 
   1  11   3      157.38      135.72      3.04 o 
   2  11   3       37.30       36.86      1.70 o 
   3  11   3       32.06       35.37      1.60 o 
   4  11   3      210.92      184.90      3.20 o 
   5  11   3        1.40        2.43      2.05 o 
  -7  12   3        9.44       11.37      2.33 o 
  -6  12   3       87.44       84.09      2.77 o 
  -5  12   3      105.43      107.44      1.83 o 
  -4  12   3      362.44      361.32      8.92 o 
  -3  12   3       27.01       26.34      1.26 o 
  -2  12   3      390.80      418.27      7.65 o 
  -1  12   3       54.63       64.80      2.36 o 
   0  12   3      283.07      289.36      2.31 o 
   1  12   3       70.82       61.74      1.85 o 
   2  12   3      146.15      137.96      3.46 o 
   3  12   3      110.46      120.05      3.60 o 
   4  12   3        0.41        0.58      1.51 o 
   5  12   3      216.57      213.37      5.20 o 
  -7  13   3       18.39       19.73      2.02 o 
  -6  13   3       50.20       55.94      1.79 o 
  -5  13   3       50.79       57.67      1.63 o 
  -4  13   3       96.60      106.51      3.23 o 
  -3  13   3       11.46       18.75      1.33 o 
  -2  13   3      109.01       94.97      1.62 o 
  -1  13   3      105.50      120.17      1.86 o 
   0  13   3      157.97      180.46      2.23 o 
   1  13   3     1414.72     1520.67     40.62 o 
   2  13   3        0.00       -0.65      1.30 o 
   3  13   3      180.39      181.55      4.33 o 
   4  13   3      255.27      236.58      5.73 o 
   5  13   3        3.12        4.56      2.08 o 
  -7  14   3        3.66        2.89      2.13 o 
  -6  14   3       39.58       40.13      2.08 o 
  -5  14   3      143.29      133.56      3.85 o 
  -4  14   3        2.58        6.96      1.24 o 
  -3  14   3      429.50      426.83      6.12 o 
  -2  14   3       64.70       66.39      1.67 o 
  -1  14   3     1080.90     1144.81      8.02 o 
   0  14   3       10.69        9.00      1.40 o 
   1  14   3       37.09       36.78      2.51 o 
   2  14   3      262.69      259.10      4.41 o 
   3  14   3       69.15       74.79      2.00 o 
   4  14   3       48.06       50.53      1.99 o 
   5  14   3        9.61       10.26      2.35 o 
  -6  15   3       69.50       63.66      3.01 o 
  -5  15   3        5.14        4.82      1.85 o 
  -4  15   3      989.01     1028.13     19.22 o 
  -3  15   3       35.66       38.14      1.43 o 
  -2  15   3      200.46      176.56      2.93 o 
  -1  15   3      353.36      366.39      4.63 o 
   0  15   3     1280.83     1393.15     16.62 o 
   1  15   3      334.58      341.86      6.91 o 
   2  15   3      293.71      307.49      6.00 o 
   3  15   3      702.03      651.06     12.02 o 
   4  15   3        2.66        1.04      1.71 o 
   5  15   3       11.07       14.33      2.02 o 
  -6  16   3       13.89        9.62      2.01 o 
  -5  16   3      543.13      546.68     11.99 o 
  -4  16   3       27.79       29.11      1.40 o 
  -3  16   3       78.51       64.37      1.74 o 
  -2  16   3      301.27      347.33      3.09 o 
  -1  16   3      310.54      297.26      4.47 o 
   0  16   3      704.58      769.76     23.43 o 
   1  16   3        1.46        1.81      1.81 o 
   2  16   3       11.22       11.24      1.71 o 
   3  16   3      901.18      837.68     16.60 o 
   4  16   3       28.84       24.58      2.07 o 
   5  16   3       13.18       10.24      1.78 o 
  -6  17   3        8.13        7.69      2.11 o 
  -5  17   3       55.07       47.59      2.53 o 
  -4  17   3      280.54      286.40      5.97 o 
  -3  17   3        1.27        1.23      1.23 o 
  -2  17   3     1052.17     1074.82     18.48 o 
  -1  17   3      169.52      180.34      3.30 o 
   0  17   3      958.61      997.38     24.03 o 
   1  17   3     1149.48     1222.81     22.85 o 
   2  17   3      171.38      176.53      4.81 o 
   3  17   3       46.71       41.99      1.78 o 
   4  17   3      381.93      363.48     10.01 o 
   5  17   3        1.00       -0.49      2.33 o 
  -6  18   3        3.04        2.69      1.92 o 
  -5  18   3       13.70        9.95      1.37 o 
  -4  18   3       22.30       22.45      1.66 o 
  -3  18   3        0.39        0.27      1.21 o 
  -2  18   3       10.10        8.32      1.46 o 
  -1  18   3       20.35       18.73      1.54 o 
   0  18   3      302.35      321.96      8.50 o 
   1  18   3       30.50       28.00      1.66 o 
   2  18   3      331.20      359.54      6.19 o 
   3  18   3      153.85      152.72      2.89 o 
   4  18   3        8.90        7.67      2.16 o 
  -6  19   3        1.51        4.16      1.95 o 
  -5  19   3       39.15       43.15      1.94 o 
  -4  19   3      234.43      237.10      5.60 o 
  -3  19   3      254.90      240.84      4.08 o 
  -2  19   3     1328.19     1431.62     27.29 o 
  -1  19   3      117.89      125.37      3.14 o 
   0  19   3      907.75      996.92     26.88 o 
   1  19   3      632.70      678.03     10.89 o 
   2  19   3      301.61      299.59      7.92 o 
   3  19   3      355.25      369.56      4.18 o 
   4  19   3      145.35      162.79      4.73 o 
  -6  20   3      272.12      254.20     14.71 o 
  -5  20   3       11.12       14.37      3.69 o 
  -4  20   3       38.17       41.91      1.52 o 
  -3  20   3      114.64      134.08      3.15 o 
  -2  20   3        0.52        1.88      1.40 o 
  -1  20   3       32.04       29.20      1.46 o 
   0  20   3      104.45      113.43      2.44 o 
   1  20   3       60.53       59.33      2.37 o 
   2  20   3        1.57        0.55      1.21 o 
   3  20   3        2.98        0.92      1.38 o 
   4  20   3        5.79        4.20      2.33 o 
  -6  21   3       17.58       14.16      1.92 o 
  -5  21   3      149.40      143.35      6.43 o 
  -4  21   3       40.83       39.99      1.40 o 
  -3  21   3      701.99      685.91     17.11 o 
  -2  21   3        0.20        1.43      1.29 o 
  -1  21   3      276.98      288.96      5.68 o 
   0  21   3       98.12      102.71      2.17 o 
   1  21   3      638.70      650.19     12.45 o 
   2  21   3      170.58      178.11      2.82 o 
   3  21   3      103.10      127.79      2.78 o 
   4  21   3       12.43       11.85      2.12 o 
  -5  22   3        4.15        4.90      1.84 o 
  -4  22   3      149.00      154.79      3.17 o 
  -3  22   3      162.61      183.85      3.70 o 
  -2  22   3       38.68       42.64      1.78 o 
  -1  22   3       56.91       58.18      2.71 o 
   0  22   3       51.71       53.03      1.67 o 
   1  22   3      382.57      378.26      5.53 o 
   2  22   3      162.85      162.78      5.35 o 
   3  22   3      119.13       99.68      3.46 o 
   4  22   3        5.02        5.20      1.87 o 
  -5  23   3       29.87       28.60      2.41 o 
  -4  23   3       40.85       42.54      1.82 o 
  -3  23   3        4.34        6.65      1.37 o 
  -2  23   3      862.96      857.90     24.99 o 
  -1  23   3       68.51       62.95      1.66 o 
   0  23   3       53.30       45.85      1.55 o 
   1  23   3      164.50      154.24      1.88 o 
   2  23   3        1.77        0.55      1.43 o 
   3  23   3        3.44        3.99      1.63 o 
  -5  24   3        0.36       -0.21      2.59 o 
  -4  24   3       55.50       53.03      2.38 o 
  -3  24   3      378.40      375.03     10.20 o 
  -2  24   3       10.95        9.45      1.36 o 
  -1  24   3      423.86      439.04      8.32 o 
   0  24   3     1300.31     1311.14     21.39 o 
   1  24   3      185.68      179.56      2.58 o 
   2  24   3      238.20      222.94      6.33 o 
   3  24   3        9.41        8.47      1.65 o 
  -5  25   3       15.08        7.56      1.80 o 
  -4  25   3       23.24       28.56      2.60 o 
  -3  25   3       39.76       40.47      1.69 o 
  -2  25   3      138.93      138.23      4.40 o 
  -1  25   3        3.18        1.33      1.34 o 
   0  25   3      105.97      111.47      2.49 o 
   1  25   3       79.93       69.68      2.54 o 
   2  25   3       12.95       12.34      1.49 o 
   3  25   3        6.79        8.61      1.79 o 
  -4  26   3       46.01       48.94      2.42 o 
  -3  26   3       99.34      104.92      2.41 o 
  -2  26   3       76.57       68.54      1.75 o 
  -1  26   3      132.15      124.61      3.09 o 
   0  26   3       54.63       59.34      3.20 o 
   1  26   3        0.11        0.25      1.62 o 
   2  26   3      145.16      140.95      3.67 o 
   3  26   3        7.69        6.59      1.88 o 
  -4  27   3       19.25       19.59      1.89 o 
  -3  27   3       40.97       43.49      1.99 o 
  -2  27   3        2.66        1.42      1.45 o 
  -1  27   3        1.14        1.70      1.43 o 
   0  27   3       27.85       26.04      1.67 o 
   1  27   3        8.82       11.27      1.54 o 
   2  27   3       20.42       26.37      1.62 o 
  -4  28   3        1.45        2.54      1.75 o 
  -3  28   3       81.63       78.65      1.87 o 
  -2  28   3       52.77       56.38      2.32 o 
  -1  28   3      312.22      329.95      7.11 o 
   0  28   3      162.24      159.01      3.11 o 
   1  28   3        7.00        5.68      2.13 o 
   2  28   3      141.07      129.71      3.85 o 
  -3  29   3      140.62      143.04      4.13 o 
  -2  29   3        8.20        6.31      1.59 o 
  -1  29   3       48.89       52.75      2.81 o 
   0  29   3       19.10       18.58      1.69 o 
   1  29   3       58.14       47.22      1.86 o 
  -2  30   3       47.26       39.53      3.44 o 
  -1  30   3      333.51      346.70     11.99 o 
   0  30   3       82.46       78.12      2.08 o 
   1  30   3       53.00       45.47      2.69 o 
  -2  31   3      192.72      179.37      8.90 o 
  -1  31   3        3.86        3.61      1.86 o 
   0  31   3      186.25      167.12      6.81 o 
  -7   0   4       63.02       77.32      2.46 o 
  -6   0   4        0.03       -2.38      2.38 o 
  -5   0   4       26.59       35.96      2.96 o 
  -4   0   4      566.05      583.43     11.09 o 
  -3   0   4      104.17      117.44      2.90 o 
  -2   0   4       65.42       66.07      3.75 o 
   0   0   4        9.41       28.05      2.95 o 
   1   0   4      124.29      135.00      5.03 o 
   2   0   4     1374.41     1604.17     13.92 o 
  -7   1   4        5.52        2.12      1.59 o 
  -6   1   4       87.01       83.03      2.30 o 
  -5   1   4      111.69      117.29      4.20 o 
  -4   1   4       13.51       16.76      2.24 o 
  -3   1   4      312.47      311.80      5.58 o 
  -2   1   4     1936.01     1930.60     10.11 o 
  -1   1   4      111.54      131.56      3.04 o 
   0   1   4     1133.88     1171.15     12.51 o 
   1   1   4      230.37      246.80      7.06 o 
   2   1   4        9.31        1.29      3.98 o 
  -7   2   4        6.17        6.92      1.73 o 
  -6   2   4       50.79       53.07      1.68 o 
  -5   2   4       43.35       52.21      1.76 o 
  -4   2   4       97.99      100.28      1.96 o 
  -3   2   4        2.85        2.16      1.68 o 
  -2   2   4     1008.00     1076.64     11.70 o 
  -1   2   4      999.75      999.97     10.93 o 
   0   2   4     2444.11     2679.80     38.08 o 
   1   2   4       56.58       56.52      3.14 o 
   2   2   4      590.93      690.07      7.01 o 
   5   2   4      122.52      117.97      5.84 o 
  -7   3   4        0.53        0.59      1.73 o 
  -6   3   4       91.63       96.50      3.60 o 
  -5   3   4        6.07        8.74      1.51 o 
  -4   3   4        4.07        2.33      1.63 o 
  -3   3   4       63.68       67.63      1.74 o 
  -2   3   4     1924.59     1858.06     26.69 o 
  -1   3   4        0.06        1.23      1.93 o 
   0   3   4      226.32      186.08      2.60 o 
   1   3   4       45.57       49.14      2.43 o 
   2   3   4      154.16      182.91      4.67 o 
   4   3   4      168.13      159.38      5.62 o 
   5   3   4        3.27        0.68      4.58 o 
  -7   4   4        6.14        6.78      1.97 o 
  -6   4   4        7.54        9.34      1.46 o 
  -5   4   4       58.95       59.82      1.82 o 
  -4   4   4      105.16      111.93      1.99 o 
  -3   4   4       34.60       25.51      2.06 o 
  -2   4   4       94.29       82.22      2.13 o 
  -1   4   4     1126.42     1123.28     18.18 o 
   0   4   4       56.27       63.57      2.07 o 
   1   4   4      580.84      652.94      7.23 o 
   2   4   4      424.09      480.66     10.36 o 
   3   4   4       45.32       51.33      3.85 o 
   4   4   4        3.64        3.09      3.42 o 
   5   4   4      106.42      106.43      6.45 o 
  -7   5   4        9.10        7.21      1.99 o 
  -6   5   4       70.55       69.64      1.70 o 
  -5   5   4      238.30      257.79      4.67 o 
  -4   5   4      135.52      144.80      2.30 o 
  -3   5   4      374.24      395.76      6.62 o 
  -2   5   4      592.50      570.62      8.65 o 
  -1   5   4       78.82       77.28      1.97 o 
   0   5   4      307.99      290.50      6.53 o 
   1   5   4     1039.41     1122.81     24.03 o 
   2   5   4      109.19      119.98      6.91 o 
   3   5   4        6.96        9.22      2.03 o 
   4   5   4       16.41       14.44      2.39 o 
   5   5   4        1.25        0.91      4.56 o 
  -7   6   4       65.94       59.83      1.94 o 
  -6   6   4      173.27      177.94      3.09 o 
  -5   6   4        5.25        3.88      1.62 o 
  -4   6   4       35.00       43.60      1.91 o 
  -3   6   4        1.55        7.90      1.72 o 
  -2   6   4      179.38      188.12      4.38 o 
  -1   6   4      785.14      737.24      8.34 o 
   0   6   4      278.71      284.19      4.49 o 
   1   6   4        0.59        0.91      1.70 o 
   2   6   4      318.50      346.87     14.08 o 
   3   6   4       66.27       65.24      2.27 o 
   4   6   4       98.20       99.54      3.02 o 
   5   6   4        1.44        2.80      2.85 o 
  -7   7   4       96.61       89.04      7.04 o 
  -6   7   4        0.65       -0.62      1.82 o 
  -5   7   4      149.73      156.32      3.43 o 
  -4   7   4       31.43       33.87      1.55 o 
  -3   7   4      145.20      138.41      2.28 o 
  -2   7   4      408.45      416.67      7.31 o 
  -1   7   4       61.51       61.07      1.64 o 
   0   7   4      479.44      473.37      6.19 o 
   1   7   4      337.56      310.74      5.69 o 
   2   7   4        1.47        2.77      1.70 o 
   3   7   4      157.78      170.84      3.69 o 
   4   7   4        1.01        0.23      2.09 o 
   5   7   4       27.65       25.97      2.72 o 
  -7   8   4       33.82       33.09      1.96 o 
  -6   8   4       19.29       16.88      1.40 o 
  -5   8   4      149.70      149.19      2.80 o 
  -4   8   4       68.30       73.97      2.44 o 
  -3   8   4     1266.57     1354.58     31.79 o 
  -2   8   4       25.66       23.49      1.74 o 
  -1   8   4        3.88        2.62      1.37 o 
   0   8   4       17.34       21.91      1.67 o 
   1   8   4      199.75      212.12      5.88 o 
   2   8   4       90.48       90.51      1.86 o 
   3   8   4      111.30      112.09      2.34 o 
   4   8   4       21.19       19.15      2.23 o 
   5   8   4       46.46       40.45      2.86 o 
  -7   9   4      132.07      140.36      4.11 o 
  -6   9   4        0.38        0.88      1.23 o 
  -5   9   4      183.30      184.73      2.24 o 
  -4   9   4      515.73      519.50      3.12 o 
  -3   9   4        5.11        8.54      1.83 o 
  -2   9   4      123.66      133.24      2.33 o 
  -1   9   4      339.10      333.78      4.73 o 
   0   9   4       44.91       42.43      1.65 o 
   1   9   4        9.70        4.63      1.78 o 
   2   9   4        8.50        6.41      1.55 o 
   3   9   4      132.01      141.49      4.65 o 
   4   9   4        9.68        9.52      2.51 o 
   5   9   4      116.99      127.15      5.08 o 
  -7  10   4       23.64       26.34      2.29 o 
  -6  10   4       32.51       30.58      1.54 o 
  -5  10   4       87.11       87.33      2.11 o 
  -4  10   4       33.00       38.83      1.55 o 
  -3  10   4       14.14       20.44      1.78 o 
  -2  10   4        0.29        1.14      1.38 o 
  -1  10   4        7.70        4.08      1.24 o 
   0  10   4       66.11       53.94      1.63 o 
   1  10   4       27.91       28.65      1.91 o 
   2  10   4        0.88        0.89      1.64 o 
   3  10   4       74.58       71.61      2.16 o 
   4  10   4       21.52       19.27      2.42 o 
   5  10   4        2.64        1.99      2.68 o 
  -7  11   4       37.41       28.69      2.37 o 
  -6  11   4      365.74      382.12      9.43 o 
  -5  11   4       98.97      107.79      3.25 o 
  -4  11   4      101.00      100.24      2.55 o 
  -3  11   4      601.21      636.21      7.51 o 
  -2  11   4      465.09      461.51      8.16 o 
  -1  11   4      111.86      115.44      1.83 o 
   0  11   4      142.79      134.26      2.13 o 
   1  11   4      706.69      752.35     15.90 o 
   2  11   4      132.40      119.70      2.92 o 
   3  11   4      209.78      216.44      5.12 o 
   4  11   4      422.61      386.95     20.80 o 
   5  11   4      107.60       91.29      4.58 o 
  -7  12   4        0.00        2.48      1.76 o 
  -6  12   4        0.39        1.09      1.56 o 
  -5  12   4      105.72      108.41      1.81 o 
  -4  12   4       72.34       77.47      1.79 o 
  -3  12   4        3.58        6.63      1.38 o 
  -2  12   4      814.21      863.77     13.70 o 
  -1  12   4      239.81      232.71      3.77 o 
   0  12   4      367.41      383.24      4.74 o 
   1  12   4       45.94       49.72      1.95 o 
   2  12   4      521.58      514.24      7.63 o 
   3  12   4      118.28      105.34      2.08 o 
   4  12   4        9.66       11.59      2.03 o 
  -7  13   4       19.87       22.91      2.29 o 
  -6  13   4        4.64        6.72      1.64 o 
  -5  13   4      430.92      449.90     11.43 o 
  -4  13   4      122.33      113.80      3.77 o 
  -3  13   4       12.03       13.57      1.36 o 
  -2  13   4      271.05      278.18      3.49 o 
  -1  13   4      154.21      158.50      3.25 o 
   0  13   4        0.72        0.62      1.49 o 
   1  13   4       41.73       45.84      1.89 o 
   2  13   4        8.59        4.42      1.25 o 
   3  13   4      316.10      323.58      4.05 o 
   4  13   4       12.89       11.31      2.25 o 
  -7  14   4        8.24        6.42      2.50 o 
  -6  14   4        2.78        1.23      1.83 o 
  -5  14   4       51.71       45.45      1.36 o 
  -4  14   4        0.36        1.37      1.66 o 
  -3  14   4      326.21      340.21      4.09 o 
  -2  14   4       10.61       10.79      1.38 o 
  -1  14   4     2535.67     2742.38     43.22 o 
   0  14   4       22.99       27.35      1.60 o 
   1  14   4       67.51       72.76      1.86 o 
   2  14   4      201.03      192.55      2.76 o 
   3  14   4      161.72      141.99      3.66 o 
   4  14   4        8.50        7.00      2.29 o 
  -6  15   4        5.66        3.74      1.84 o 
  -5  15   4      314.00      305.55      5.81 o 
  -4  15   4       15.32       13.95      1.24 o 
  -3  15   4       24.66       25.67      1.34 o 
  -2  15   4      130.19      121.93      3.03 o 
  -1  15   4       25.05       27.50      1.80 o 
   0  15   4       48.18       46.62      1.46 o 
   1  15   4       15.93       17.41      1.60 o 
   2  15   4      140.98      141.46      2.54 o 
   3  15   4      129.29      129.71      2.12 o 
   4  15   4        3.34        3.13      2.17 o 
  -6  16   4       48.86       55.16      3.86 o 
  -5  16   4      115.62      106.89      2.65 o 
  -4  16   4      827.66      836.30     13.51 o 
  -3  16   4      170.74      171.09      1.88 o 
  -2  16   4       65.08       65.17      1.65 o 
  -1  16   4      590.58      640.15      5.57 o 
   0  16   4      241.96      250.47      3.87 o 
   1  16   4      307.74      303.48      8.02 o 
   2  16   4      991.09     1036.76     22.07 o 
   3  16   4       56.56       54.97      2.18 o 
   4  16   4       25.76       25.86      1.89 o 
  -6  17   4       94.42       91.36      3.23 o 
  -5  17   4       10.55       10.06      1.82 o 
  -4  17   4       83.30       89.77      1.93 o 
  -3  17   4        0.29        0.81      1.45 o 
  -2  17   4       86.51       96.07      1.70 o 
  -1  17   4        9.12       12.06      1.63 o 
   0  17   4       89.23       92.84      3.29 o 
   1  17   4       80.45       80.62      2.56 o 
   2  17   4      364.24      359.50      7.22 o 
   3  17   4        0.08        0.79      1.50 o 
   4  17   4        9.63        8.62      2.13 o 
  -6  18   4      120.52      109.76      6.26 o 
  -5  18   4        0.14        3.32      2.30 o 
  -4  18   4        6.88        6.56      1.35 o 
  -3  18   4      531.97      569.48      7.00 o 
  -2  18   4      251.30      250.60      5.60 o 
  -1  18   4       44.99       49.21      1.51 o 
   0  18   4      508.38      544.34      9.81 o 
   1  18   4     1186.63     1264.30     20.12 o 
   2  18   4       22.36       24.90      1.71 o 
   3  18   4       60.42       57.38      2.04 o 
   4  18   4      209.83      185.23      5.38 o 
  -6  19   4        0.53        2.41      2.14 o 
  -5  19   4       74.82       76.81      3.85 o 
  -4  19   4       26.65       24.76      1.27 o 
  -3  19   4      567.00      596.81      6.28 o 
  -2  19   4       10.85       12.87      1.47 o 
  -1  19   4       34.21       37.62      1.72 o 
   0  19   4       10.21       15.10      1.45 o 
   1  19   4      645.22      655.25     10.91 o 
   2  19   4       60.32       57.66      1.77 o 
   3  19   4        6.83        5.54      1.55 o 
   4  19   4        0.19        0.17      2.40 o 
  -6  20   4       32.80       32.31      3.10 o 
  -5  20   4       89.76       81.99      3.33 o 
  -4  20   4       83.46       92.86      2.24 o 
  -3  20   4        6.62        5.87      1.49 o 
  -2  20   4      303.25      324.86      9.78 o 
  -1  20   4        4.14        6.74      1.35 o 
   0  20   4      149.87      153.00      3.50 o 
   1  20   4       53.41       53.45      1.67 o 
   2  20   4      256.94      258.79      7.18 o 
   3  20   4        2.02        0.14      1.80 o 
  -5  21   4      121.84      137.60      4.48 o 
  -4  21   4       12.48       10.37      1.37 o 
  -3  21   4      231.42      213.72      5.81 o 
  -2  21   4       14.02       11.78      1.38 o 
  -1  21   4       37.84       36.68      3.37 o 
   0  21   4      264.84      275.83      3.59 o 
   1  21   4       39.29       39.68      2.13 o 
   2  21   4       40.39       35.08      1.64 o 
   3  21   4       73.41       73.24      3.18 o 
  -5  22   4        2.02       -1.87      1.87 o 
  -4  22   4       18.90       22.26      1.52 o 
  -3  22   4      519.09      524.63      8.88 o 
  -2  22   4      101.96      102.82      3.29 o 
  -1  22   4      357.52      370.65     14.19 o 
   0  22   4       58.54       56.95      1.85 o 
   1  22   4      252.79      246.79      4.58 o 
   2  22   4       60.59       62.86      1.91 o 
   3  22   4       33.17       30.07      1.71 o 
  -5  23   4      201.83      197.72      6.37 o 
  -4  23   4       80.34       78.08      2.80 o 
  -3  23   4        5.35        1.11      1.30 o 
  -2  23   4      610.71      625.92      9.47 o 
  -1  23   4        0.06        1.97      1.39 o 
   0  23   4      153.92      155.12      3.32 o 
   1  23   4        0.55       -1.20      1.47 o 
   2  23   4       43.28       49.84      2.02 o 
   3  23   4      124.00      109.22      4.15 o 
  -5  24   4        0.02       -0.76      2.18 o 
  -4  24   4       31.20       32.42      1.80 o 
  -3  24   4        0.90        0.72      1.48 o 
  -2  24   4       29.68       31.03      1.55 o 
  -1  24   4        6.83        7.58      1.36 o 
   0  24   4      108.87      103.87      3.31 o 
   1  24   4       47.83       43.64      1.62 o 
   2  24   4       88.60       90.67      3.35 o 
  -4  25   4      361.43      355.30     11.99 o 
  -3  25   4       31.34       33.22      1.86 o 
  -2  25   4      194.89      217.78      4.12 o 
  -1  25   4       53.09       61.24      1.95 o 
   0  25   4       13.88       15.96      1.64 o 
   1  25   4      107.86      102.87      2.03 o 
   2  25   4       85.14       86.61      2.82 o 
  -4  26   4       21.31       19.36      1.88 o 
  -3  26   4        1.87        0.09      1.80 o 
  -2  26   4       41.16       43.76      1.66 o 
  -1  26   4       26.72       23.85      1.65 o 
   0  26   4       15.68       14.94      1.83 o 
   1  26   4       61.50       59.19      2.35 o 
   2  26   4       72.79       69.40      3.08 o 
  -3  27   4       24.14       24.26      1.83 o 
  -2  27   4      277.57      281.44     11.67 o 
  -1  27   4      117.19      120.44      3.78 o 
   0  27   4      178.91      182.75      4.18 o 
   1  27   4       70.44       68.62      3.00 o 
  -3  28   4        0.18        0.78      1.73 o 
  -2  28   4        1.44        3.84      1.85 o 
  -1  28   4        1.56        1.58      1.65 o 
   0  28   4        5.62        5.95      1.76 o 
   1  28   4        0.75        0.80      1.67 o 
  -2  29   4      126.86      122.07      2.95 o 
  -1  29   4       37.81       34.66      1.79 o 
   0  29   4      209.84      193.25      7.33 o 
  -7   1   5       28.39       24.93      1.66 o 
  -6   1   5        4.82        3.74      1.54 o 
  -5   1   5      184.11      182.59      2.66 o 
  -4   1   5        0.07        2.01      1.61 o 
  -3   1   5        1.57        2.71      1.43 o 
  -2   1   5       22.25       17.44      1.86 o 
  -1   1   5       39.56       43.67      1.85 o 
   0   1   5      305.19      332.79      4.25 o 
   1   1   5      255.40      304.75      4.64 o 
   2   1   5      678.85      818.16     16.96 o 
  -7   2   5        0.91        0.99      1.84 o 
  -6   2   5        2.68        1.13      1.70 o 
  -5   2   5      212.94      229.31      4.33 o 
  -4   2   5      339.44      357.48      4.70 o 
  -3   2   5       23.91       28.75      1.54 o 
  -2   2   5       80.45       82.46      1.92 o 
  -1   2   5       31.08       25.20      1.89 o 
   0   2   5      101.19      103.01      2.42 o 
   1   2   5        8.37        7.84      2.99 o 
   2   2   5        0.15       -0.70      3.15 o 
  -7   3   5       80.50       79.52      4.04 o 
  -6   3   5      285.90      295.83      4.61 o 
  -5   3   5        0.04        2.69      1.90 o 
  -4   3   5      287.72      295.78      5.02 o 
  -3   3   5      194.57      188.10      2.82 o 
  -2   3   5      198.41      196.11      2.30 o 
  -1   3   5       24.53       28.97      1.80 o 
   0   3   5      143.01      127.47      2.45 o 
   1   3   5       50.94       61.81      3.63 o 
   2   3   5        0.05       -0.42      3.05 o 
   3   3   5      972.90     1027.86     10.87 o 
  -7   4   5       62.17       62.29      2.20 o 
  -6   4   5      432.65      434.06      7.55 o 
  -5   4   5        8.67        8.51      1.58 o 
  -4   4   5      120.93      126.21      2.03 o 
  -3   4   5      384.82      392.13      5.10 o 
  -2   4   5       51.77       56.80      2.10 o 
  -1   4   5        1.05        0.26      1.63 o 
   0   4   5        6.04        9.87      1.81 o 
   1   4   5      143.81      147.51      3.74 o 
   2   4   5       89.75      100.10      3.45 o 
   3   4   5       10.00        9.40      4.21 o 
  -7   5   5       70.09       71.27      2.23 o 
  -6   5   5       42.98       41.85      2.32 o 
  -5   5   5      115.87      120.69      2.02 o 
  -4   5   5       61.10       65.47      2.82 o 
  -3   5   5      115.90      120.08      2.73 o 
  -2   5   5      574.78      550.07      9.50 o 
  -1   5   5       26.18       33.88      1.71 o 
   0   5   5      627.07      655.54     15.13 o 
   1   5   5      222.49      254.27      4.18 o 
   2   5   5       11.58       17.48      4.14 o 
   3   5   5       26.26       29.43      4.17 o 
  -7   6   5      120.27      128.10      2.82 o 
  -6   6   5        0.84        1.53      1.48 o 
  -5   6   5       16.98       17.62      1.52 o 
  -4   6   5      430.36      410.77      2.61 o 
  -3   6   5      646.04      650.25     16.04 o 
  -2   6   5       62.11       60.57      2.15 o 
  -1   6   5      483.40      481.80      7.87 o 
   0   6   5        0.72       -0.19      1.58 o 
   1   6   5       95.65      115.01      3.02 o 
   2   6   5      346.64      383.87      6.63 o 
   3   6   5       21.46       25.36      4.06 o 
  -7   7   5       35.39       34.56      2.61 o 
  -6   7   5        7.20        6.91      1.65 o 
  -5   7   5      114.09      121.55      3.14 o 
  -4   7   5       97.94      109.32      3.40 o 
  -3   7   5      334.82      366.68      6.24 o 
  -2   7   5       60.16       54.63      1.63 o 
  -1   7   5       34.86       35.43      1.81 o 
   0   7   5      247.48      260.74      5.89 o 
   1   7   5        3.16        3.10      1.93 o 
   2   7   5        7.88        8.25      2.31 o 
   3   7   5       13.02        9.20      4.03 o 
  -7   8   5      164.82      159.04      5.45 o 
  -6   8   5      298.15      312.00     11.32 o 
  -5   8   5        2.44        2.64      1.66 o 
  -4   8   5      676.98      692.73     21.80 o 
  -3   8   5      917.81      922.46     14.89 o 
  -2   8   5       54.16       42.35      1.64 o 
  -1   8   5      438.91      435.73     12.70 o 
   0   8   5      267.63      303.35      6.42 o 
   1   8   5      301.53      363.82     15.26 o 
   2   8   5       67.45       70.19      3.38 o 
   3   8   5        1.89        1.95      3.07 o 
  -7   9   5       29.67       27.78      1.95 o 
  -6   9   5       23.73       28.19      2.59 o 
  -5   9   5       33.66       36.55      2.16 o 
  -4   9   5       52.54       67.04      5.00 o 
  -3   9   5       49.77       56.93      1.60 o 
  -2   9   5       10.88        9.34      1.42 o 
  -1   9   5       12.23        9.23      1.29 o 
   0   9   5        5.48        3.80      1.46 o 
   1   9   5        0.07       -0.40      1.73 o 
   2   9   5       33.04       33.04      2.51 o 
   3   9   5       42.45       33.41      2.25 o 
  -7  10   5        1.84        1.57      1.80 o 
  -6  10   5      263.93      271.53      8.02 o 
  -5  10   5       59.20       69.94      2.32 o 
  -4  10   5       34.29       36.62      1.48 o 
  -3  10   5      233.71      223.52      3.42 o 
  -2  10   5        4.11        5.72      1.60 o 
  -1  10   5      208.47      205.67      3.74 o 
   0  10   5      393.71      427.09     10.49 o 
   1  10   5       61.52       62.73      2.03 o 
   2  10   5      225.13      241.51      8.26 o 
   3  10   5        0.33        0.22      2.46 o 
   4  10   5       79.16       70.34      5.38 o 
  -7  11   5        0.04        2.36      1.77 o 
  -6  11   5       32.84       34.01      1.75 o 
  -5  11   5       21.97       21.17      1.40 o 
  -4  11   5       19.12       20.50      1.42 o 
  -3  11   5        0.91        1.49      1.40 o 
  -2  11   5      188.42      199.58      5.25 o 
  -1  11   5       12.29       15.27      1.33 o 
   0  11   5       69.56       59.64      1.72 o 
   1  11   5        0.37        1.91      1.60 o 
   2  11   5       11.19        8.82      1.71 o 
   3  11   5      190.94      181.75      4.46 o 
   4  11   5        3.28        3.26      3.61 o 
  -7  12   5       32.02       24.68      3.26 o 
  -6  12   5        8.31        5.67      1.76 o 
  -5  12   5       19.44       18.92      1.42 o 
  -4  12   5        0.04        2.83      1.47 o 
  -3  12   5        0.28        1.64      1.28 o 
  -2  12   5        0.19        0.68      1.38 o 
  -1  12   5        7.43        7.51      1.42 o 
   0  12   5      558.68      594.23     17.10 o 
   1  12   5      103.36       94.62      1.82 o 
   2  12   5      254.00      270.52      7.83 o 
   3  12   5        0.00        0.10      2.42 o 
   4  12   5       91.35       87.12      4.18 o 
  -6  13   5        0.15        2.30      1.63 o 
  -5  13   5       41.21       41.12      1.61 o 
  -4  13   5       62.14       66.05      1.57 o 
  -3  13   5       42.73       42.94      2.13 o 
  -2  13   5      116.05      117.97      1.99 o 
  -1  13   5       74.62       74.64      1.99 o 
   0  13   5      275.38      279.97      4.97 o 
   1  13   5       11.90       13.72      1.41 o 
   2  13   5        3.17        1.57      1.51 o 
   3  13   5      179.54      162.82      3.18 o 
   4  13   5       79.19       65.32      3.73 o 
  -6  14   5       17.45       18.42      1.77 o 
  -5  14   5      220.95      209.52      3.48 o 
  -4  14   5      309.27      304.83      5.46 o 
  -3  14   5       18.47       19.65      1.29 o 
  -2  14   5        0.02        1.69      1.31 o 
  -1  14   5      761.91      793.39     14.80 o 
   0  14   5       40.20       48.27      1.87 o 
   1  14   5       48.49       46.45      1.53 o 
   2  14   5       46.54       44.74      1.80 o 
   3  14   5       31.28       27.98      2.55 o 
  -6  15   5      101.81       97.47      3.63 o 
  -5  15   5      243.90      250.69      8.29 o 
  -4  15   5       57.55       61.43      1.84 o 
  -3  15   5       70.29       71.70      1.83 o 
  -2  15   5      257.29      277.23      5.38 o 
  -1  15   5      327.30      333.62      8.33 o 
   0  15   5      305.71      334.77     10.90 o 
   1  15   5        0.95        1.37      1.50 o 
   2  15   5      525.94      487.43      7.51 o 
   3  15   5       20.37       22.58      2.70 o 
  -6  16   5       45.84       46.82      1.91 o 
  -5  16   5       81.70       87.90      2.16 o 
  -4  16   5       65.41       74.59      1.90 o 
  -3  16   5       25.09       23.64      1.37 o 
  -2  16   5      121.10      119.11      2.89 o 
  -1  16   5      205.99      207.61      2.45 o 
   0  16   5       79.48       79.99      2.30 o 
   1  16   5       10.92       13.72      1.40 o 
   2  16   5      130.27      131.94      2.27 o 
   3  16   5      261.47      250.93      5.73 o 
  -6  17   5       15.53       14.22      1.80 o 
  -5  17   5       37.17       31.98      2.73 o 
  -4  17   5       13.85       12.96      1.26 o 
  -3  17   5      308.60      302.08      4.48 o 
  -2  17   5      214.87      214.93      4.31 o 
  -1  17   5      248.14      245.90      4.19 o 
   0  17   5      276.81      279.23      5.63 o 
   1  17   5      149.65      153.43      4.09 o 
   2  17   5      118.25      116.58      2.71 o 
   3  17   5      340.47      306.17      8.90 o 
  -6  18   5        0.00       -0.88      1.84 o 
  -5  18   5       67.77       57.01      3.78 o 
  -4  18   5      165.09      151.13      3.33 o 
  -3  18   5        3.92        2.68      1.43 o 
  -2  18   5       21.15       24.90      1.72 o 
  -1  18   5       52.43       54.29      1.80 o 
   0  18   5        8.82        8.08      1.37 o 
   1  18   5        3.65        6.52      1.39 o 
   2  18   5        6.17        4.36      1.67 o 
   3  18   5        7.86        5.22      1.95 o 
  -5  19   5       77.74       81.96      2.03 o 
  -4  19   5        3.25        2.14      1.76 o 
  -3  19   5      217.39      215.75      5.17 o 
  -2  19   5      334.66      342.81      5.18 o 
  -1  19   5       10.82       10.02      1.35 o 
   0  19   5      608.76      638.32     10.00 o 
   1  19   5      375.24      377.45      5.57 o 
   2  19   5       63.88       67.30      2.11 o 
   3  19   5       31.14       34.21      2.42 o 
  -5  20   5        1.18        2.31      1.71 o 
  -4  20   5       34.36       36.42      3.83 o 
  -3  20   5      174.58      162.88      3.49 o 
  -2  20   5       73.64       77.37      2.38 o 
  -1  20   5       52.50       48.95      1.90 o 
   0  20   5        4.42        4.39      1.46 o 
   1  20   5        9.88       10.00      1.85 o 
   2  20   5       73.14       63.00      2.02 o 
  -5  21   5       56.48       55.34      2.14 o 
  -4  21   5       12.86       12.25      2.41 o 
  -3  21   5       77.05       78.31      1.92 o 
  -2  21   5       54.28       50.75      1.61 o 
  -1  21   5       13.30       13.90      1.41 o 
   0  21   5       47.00       52.14      1.86 o 
   1  21   5      667.78      660.82     12.73 o 
   2  21   5        0.32        1.14      1.94 o 
  -5  22   5        9.85        6.58      2.49 o 
  -4  22   5      268.80      278.64     10.43 o 
  -3  22   5       64.69       63.32      2.82 o 
  -2  22   5      161.77      172.35      2.46 o 
  -1  22   5      363.34      386.73      3.84 o 
   0  22   5      231.45      237.05      7.18 o 
   1  22   5        0.54        2.35      1.58 o 
   2  22   5      137.81      128.92      3.23 o 
  -4  23   5       13.03       14.23      1.93 o 
  -3  23   5       17.68       12.77      1.48 o 
  -2  23   5       65.64       65.33      1.79 o 
  -1  23   5       40.59       45.25      1.69 o 
   0  23   5      436.61      435.30     10.24 o 
   1  23   5        2.54        1.77      1.84 o 
   2  23   5       13.66       11.28      1.89 o 
  -4  24   5      162.49      144.99      6.25 o 
  -3  24   5      212.52      225.23      6.62 o 
  -2  24   5      268.48      255.88      6.25 o 
  -1  24   5      451.59      487.82      6.41 o 
   0  24   5       66.57       63.76      1.97 o 
   1  24   5       93.37       78.86      2.28 o 
  -4  25   5       19.68       13.73      1.83 o 
  -3  25   5       54.63       49.68      3.48 o 
  -2  25   5        0.01       -1.33      1.95 o 
  -1  25   5       16.34       16.92      1.98 o 
   0  25   5      109.59      102.98      2.31 o 
   1  25   5        0.81       -0.10      1.73 o 
  -3  26   5       52.26       52.06      2.68 o 
  -2  26   5        3.61        4.98      1.75 o 
  -1  26   5      116.61      105.92      4.72 o 
   0  26   5        5.99        6.58      2.03 o 
  -2  27   5       15.70       19.24      1.80 o 
  -1  27   5       27.81       22.76      1.86 o 
   0  27   5        1.57        2.55      1.98 o 
  -7   0   6       10.95        4.77      2.70 o 
  -6   0   6       72.47       74.85      2.87 o 
  -5   0   6       12.38       14.80      2.11 o 
  -4   0   6      234.35      254.18      8.17 o 
  -3   0   6       69.02       63.72      2.10 o 
  -2   0   6     1400.12     1449.12     22.17 o 
  -1   0   6     1259.04     1269.66     21.58 o 
   0   0   6       14.99       16.16      2.80 o 
   1   0   6      460.73      535.98      8.01 o 
   2   0   6      749.48      875.52     11.49 o 
  -7   1   6        0.68       -1.44      1.77 o 
  -6   1   6        0.84       -1.35      1.70 o 
  -5   1   6       21.88       21.92      1.50 o 
  -4   1   6        0.11        0.30      1.55 o 
  -3   1   6      196.10      192.18      2.04 o 
  -2   1   6      886.00      946.89      5.52 o 
  -1   1   6     1556.32     1625.94     12.10 o 
   0   1   6        2.68        3.11      1.88 o 
   1   1   6       21.22       21.38      3.12 o 
   2   1   6        3.97        1.63      3.72 o 
  -7   2   6       15.99       17.44      1.74 o 
  -6   2   6       12.37       14.89      1.87 o 
  -5   2   6        0.46       -1.34      1.34 o 
  -4   2   6        5.76        6.68      1.39 o 
  -3   2   6       32.97       31.46      1.65 o 
  -2   2   6       12.12       12.91      1.47 o 
  -1   2   6      276.44      274.30      3.15 o 
   0   2   6       41.46       49.74      2.24 o 
   1   2   6      137.08      147.38      4.09 o 
   2   2   6      276.95      328.82      5.98 o 
  -7   3   6        1.21        2.74      1.88 o 
  -6   3   6       81.24       90.93      2.39 o 
  -5   3   6        4.33        4.61      1.44 o 
  -4   3   6        6.91        6.69      1.66 o 
  -3   3   6      441.50      442.54     11.13 o 
  -2   3   6       41.56       37.82      1.70 o 
  -1   3   6      241.23      245.12      5.18 o 
   0   3   6       92.81       98.40      2.45 o 
   1   3   6      175.17      197.83      6.36 o 
   2   3   6      161.15      179.94     10.04 o 
   3   3   6       95.43      109.27      5.67 o 
  -7   4   6        4.99        3.90      2.02 o 
  -6   4   6      116.41      117.13      1.99 o 
  -5   4   6        2.44        3.66      2.40 o 
  -4   4   6       55.35       54.93      1.72 o 
  -3   4   6       71.49       77.02      3.07 o 
  -2   4   6        5.58        6.83      1.75 o 
  -1   4   6      115.78      125.75      2.08 o 
   0   4   6        2.15        1.96      1.92 o 
   1   4   6      526.93      591.22     12.65 o 
   2   4   6        3.56        4.86      2.94 o 
   3   4   6       36.65       40.66      6.29 o 
  -7   5   6        1.01       -0.10      2.03 o 
  -6   5   6        3.02        2.25      1.87 o 
  -5   5   6      104.93      104.85      2.45 o 
  -4   5   6        0.91        2.91      1.54 o 
  -3   5   6      391.51      398.31      6.07 o 
  -2   5   6       39.68       45.35      2.02 o 
  -1   5   6        2.20        1.91      1.40 o 
   0   5   6      380.12      410.23      8.39 o 
   1   5   6       24.98       27.99      3.33 o 
   2   5   6       14.51       11.17      3.97 o 
   3   5   6        0.34       -1.85      4.85 o 
  -7   6   6       24.00       17.08      2.12 o 
  -6   6   6        3.18        5.63      1.85 o 
  -5   6   6        1.63        3.16      1.30 o 
  -4   6   6        5.63        7.16      1.47 o 
  -3   6   6       10.97       14.96      1.39 o 
  -2   6   6       57.39       54.80      1.71 o 
  -1   6   6        2.89        3.19      1.36 o 
   0   6   6       39.27       46.34      2.00 o 
   1   6   6        5.27        5.87      2.61 o 
   2   6   6       11.89       10.92      3.95 o 
   3   6   6        3.37        4.04      5.00 o 
  -7   7   6      114.58       96.29      2.39 o 
  -6   7   6      113.86      124.17      2.00 o 
  -5   7   6       64.12       65.77      2.91 o 
  -4   7   6       89.45      104.60      3.91 o 
  -3   7   6        2.37        1.53      1.47 o 
  -2   7   6      330.76      333.81      7.83 o 
  -1   7   6       56.98       55.22      1.63 o 
   0   7   6       97.98       91.60      2.05 o 
   1   7   6      220.44      245.42      4.81 o 
   2   7   6       26.77       39.83      4.24 o 
   3   7   6       58.67       59.25      5.59 o 
  -6   8   6       14.03       13.21      1.99 o 
  -5   8   6       17.97       19.37      1.62 o 
  -4   8   6      128.79      121.41      2.85 o 
  -3   8   6       58.43       54.76      1.51 o 
  -2   8   6        1.79        3.89      1.29 o 
  -1   8   6       25.17       24.85      1.56 o 
   0   8   6        4.18        4.68      1.53 o 
   1   8   6       23.03       22.71      2.32 o 
   2   8   6       19.74       17.80      4.08 o 
   3   8   6       12.31       12.29      5.03 o 
  -6   9   6       14.35       13.07      1.54 o 
  -5   9   6      235.93      221.64      3.18 o 
  -4   9   6      110.07      113.60      1.92 o 
  -3   9   6      129.45      132.61      3.28 o 
  -2   9   6      377.56      369.11      6.57 o 
  -1   9   6        0.14        0.69      1.42 o 
   0   9   6      120.19      116.26      2.44 o 
   1   9   6       19.23       21.82      2.62 o 
   2   9   6       48.94       46.91      3.51 o 
   3   9   6        1.68       -0.24      4.97 o 
  -6  10   6       17.96       16.95      1.90 o 
  -5  10   6       10.92       10.31      1.43 o 
  -4  10   6       51.91       48.72      1.56 o 
  -3  10   6        0.13        1.98      1.56 o 
  -2  10   6        0.01        0.92      1.43 o 
  -1  10   6        7.79        9.41      1.39 o 
   0  10   6       32.89       39.36      2.10 o 
   1  10   6       45.20       44.77      2.88 o 
   2  10   6        8.41        9.57      2.40 o 
   3  10   6       20.28       20.74      3.85 o 
  -6  11   6      110.11      116.83      3.32 o 
  -5  11   6       76.18       77.03      1.81 o 
  -4  11   6        4.67        5.04      1.38 o 
  -3  11   6      170.65      173.56      2.63 o 
  -2  11   6      259.37      266.31      5.91 o 
  -1  11   6       36.24       36.54      1.60 o 
   0  11   6      272.79      281.55      8.27 o 
   1  11   6      348.62      367.63     20.50 o 
   2  11   6       22.56       28.24      2.94 o 
   3  11   6      229.58      226.19      6.84 o 
  -6  12   6       47.71       47.51      3.97 o 
  -5  12   6        1.87        0.45      1.64 o 
  -4  12   6       36.48       38.39      1.42 o 
  -3  12   6       82.30       84.09      1.55 o 
  -2  12   6      237.21      230.59      3.56 o 
  -1  12   6       49.55       41.11      1.48 o 
   0  12   6        3.00        3.62      1.35 o 
   1  12   6      154.09      145.20      3.93 o 
   2  12   6       60.66       55.10      2.88 o 
   3  12   6       47.84       48.40      4.12 o 
  -6  13   6       44.81       38.89      2.91 o 
  -5  13   6       48.58       48.67      3.62 o 
  -4  13   6      196.90      193.24      5.79 o 
  -3  13   6       28.90       29.79      1.52 o 
  -2  13   6      688.16      719.46     16.81 o 
  -1  13   6       10.47        9.14      1.40 o 
   0  13   6       13.51       16.30      1.33 o 
   1  13   6       25.13       24.37      1.60 o 
   2  13   6       11.52       10.78      1.96 o 
   3  13   6       55.04       45.84      3.30 o 
  -6  14   6        0.54        2.91      1.68 o 
  -5  14   6        0.21        3.12      1.99 o 
  -4  14   6      103.67      105.00      1.90 o 
  -3  14   6       11.73       11.00      1.31 o 
  -2  14   6      197.58      202.16      5.55 o 
  -1  14   6       51.82       48.64      1.43 o 
   0  14   6        3.98        3.98      1.57 o 
   1  14   6       29.95       30.44      1.82 o 
   2  14   6      171.06      176.32      6.19 o 
  -6  15   6        7.66        7.25      1.90 o 
  -5  15   6      211.84      213.21      7.39 o 
  -4  15   6        2.89        5.14      1.41 o 
  -3  15   6       11.18       12.82      1.39 o 
  -2  15   6        2.07        2.19      1.44 o 
  -1  15   6      130.71      124.07      4.21 o 
   0  15   6      126.05      127.50      3.46 o 
   1  15   6        2.16        0.09      1.65 o 
   2  15   6      226.18      205.21      4.47 o 
  -5  16   6       81.99       82.56      4.97 o 
  -4  16   6       94.18      101.08      3.31 o 
  -3  16   6       39.25       38.73      1.42 o 
  -2  16   6      129.28      128.09      2.02 o 
  -1  16   6      234.27      236.08      3.94 o 
   0  16   6       67.94       63.15      1.96 o 
   1  16   6       54.09       58.89      2.09 o 
   2  16   6      122.74      115.59      4.64 o 
  -5  17   6       45.83       41.40      2.00 o 
  -4  17   6      142.63      144.51      2.96 o 
  -3  17   6        4.08        4.46      1.25 o 
  -2  17   6       85.34       85.31      3.32 o 
  -1  17   6       14.23       13.72      1.49 o 
   0  17   6       12.14       10.24      1.85 o 
   1  17   6      234.71      217.65      6.91 o 
   2  17   6       19.09       18.05      2.10 o 
  -5  18   6        0.00        3.41      1.65 o 
  -4  18   6      193.62      198.60      5.65 o 
  -3  18   6       32.47       28.25      1.75 o 
  -2  18   6        1.15        0.61      1.43 o 
  -1  18   6       47.15       46.62      1.65 o 
   0  18   6       14.33       15.28      1.77 o 
   1  18   6      464.15      464.82     14.55 o 
   2  18   6        0.43        0.38      2.13 o 
  -5  19   6        0.63        0.69      1.66 o 
  -4  19   6        6.75        9.57      1.60 o 
  -3  19   6      161.16      158.28      9.50 o 
  -2  19   6        4.95        3.56      1.57 o 
  -1  19   6       84.98       91.31      2.45 o 
   0  19   6      479.97      456.68     10.53 o 
   1  19   6       24.55       24.93      1.86 o 
  -5  20   6        0.00       -1.45      1.74 o 
  -4  20   6       33.22       26.37      3.95 o 
  -3  20   6      176.35      172.20      5.02 o 
  -2  20   6        9.72       11.46      1.71 o 
  -1  20   6        0.24        1.15      1.48 o 
   0  20   6       23.51       24.11      1.97 o 
   1  20   6       11.38        9.45      1.77 o 
  -4  21   6        0.00       -2.43      3.34 o 
  -3  21   6       89.59       84.88      3.00 o 
  -2  21   6       57.16       52.24      2.08 o 
  -1  21   6       60.09       58.50      2.18 o 
   0  21   6       41.59       42.96      2.29 o 
   1  21   6       63.47       53.18      2.00 o 
  -4  22   6      105.40       81.67      3.11 o 
  -3  22   6       92.29       93.65      4.98 o 
  -2  22   6      116.63      109.49      2.91 o 
  -1  22   6      122.66      117.66      3.58 o 
   0  22   6        7.00        6.68      1.91 o 
  -3  23   6      313.59      288.89      9.52 o 
  -2  23   6       56.03       61.00      2.94 o 
  -1  23   6       22.13       22.88      2.47 o 
   0  23   6       53.34       47.38      2.38 o 
  -3  24   6       14.77       12.68      2.26 o 
  -2  24   6       25.46       24.32      1.86 o 
  -1  24   6       44.62       40.38      2.08 o 
  -2  25   6       64.35       54.35      2.83 o 
  -6   1   7        2.45        1.41      1.90 o 
  -5   1   7      115.78      135.34      4.01 o 
  -4   1   7        0.01        0.66      1.28 o 
  -3   1   7        0.10        0.67      1.35 o 
  -2   1   7       52.20       58.32      2.01 o 
  -1   1   7       65.19       64.82      2.13 o 
   0   1   7      125.21      134.77      2.81 o 
   1   1   7       96.97       92.20      5.58 o 
   2   1   7      234.14      254.36     15.40 o 
  -6   2   7      111.28      116.43      3.40 o 
  -5   2   7      109.42      115.08      2.14 o 
  -4   2   7       19.40       17.25      1.30 o 
  -3   2   7       12.16       12.99      1.36 o 
  -2   2   7       14.42       14.61      1.54 o 
  -1   2   7        5.41        6.34      1.54 o 
   0   2   7        2.05        0.19      1.87 o 
   1   2   7       37.29       37.21      3.09 o 
   2   2   7       90.65       94.86      6.49 o 
  -6   3   7       76.33       81.49      3.14 o 
  -5   3   7        0.76        3.28      1.95 o 
  -4   3   7       58.67       61.13      2.02 o 
  -3   3   7      113.41      117.53      1.88 o 
  -2   3   7       11.74       12.99      1.47 o 
  -1   3   7        8.57        8.21      1.65 o 
   0   3   7       88.61       92.05      3.11 o 
   1   3   7        1.44       -0.76      2.71 o 
   2   3   7       55.82       64.64      4.92 o 
  -6   4   7        4.27        6.60      1.89 o 
  -5   4   7        4.32        5.23      1.98 o 
  -4   4   7      123.83      119.81      2.78 o 
  -3   4   7       27.45       27.88      1.46 o 
  -2   4   7        2.60        1.00      1.45 o 
  -1   4   7       17.22       15.67      1.51 o 
   0   4   7       26.89       33.59      2.61 o 
   1   4   7        0.07        0.36      2.71 o 
   2   4   7       35.44       42.34      4.50 o 
  -6   5   7       18.55       16.73      1.92 o 
  -5   5   7       50.92       53.73      2.02 o 
  -4   5   7        5.83        8.40      1.42 o 
  -3   5   7      123.94      117.96      3.29 o 
  -2   5   7       16.98       19.79      1.31 o 
  -1   5   7       54.42       54.66      1.79 o 
   0   5   7        6.72       10.17      2.28 o 
   1   5   7      277.43      304.45     14.75 o 
   2   5   7       41.20       41.70      5.42 o 
  -6   6   7       12.85       16.75      2.15 o 
  -5   6   7       83.86       81.73      2.12 o 
  -4   6   7       99.99       96.44      3.84 o 
  -3   6   7      105.30      103.14      4.08 o 
  -2   6   7       51.28       52.07      1.84 o 
  -1   6   7       93.67       95.32      1.92 o 
   0   6   7       93.90      100.73      2.64 o 
   1   6   7       16.81       15.36      3.18 o 
   2   6   7       93.18       96.22      5.97 o 
  -6   7   7       72.54       60.85      2.93 o 
  -5   7   7        4.96        4.67      1.96 o 
  -4   7   7       16.86       17.43      1.53 o 
  -3   7   7       24.39       21.58      1.53 o 
  -2   7   7        0.03        0.45      1.34 o 
  -1   7   7        4.34        3.85      1.47 o 
   0   7   7       92.74       94.96      2.44 o 
   1   7   7        9.73        9.12      3.00 o 
   2   7   7        0.18       -3.94      4.98 o 
  -6   8   7       25.69       19.99      1.89 o 
  -5   8   7       43.09       44.72      1.88 o 
  -4   8   7      690.72      658.88     11.96 o 
  -3   8   7        7.46        6.87      1.40 o 
  -2   8   7       76.12       77.95      1.81 o 
  -1   8   7      334.68      345.60      7.88 o 
   0   8   7        0.32        0.31      1.69 o 
   1   8   7       52.48       50.37      3.72 o 
   2   8   7       33.34       40.99      5.31 o 
  -6   9   7        0.01        0.77      1.77 o 
  -5   9   7       71.06       77.06      2.07 o 
  -4   9   7        0.20        4.54      1.73 o 
  -3   9   7       61.82       60.35      2.37 o 
  -2   9   7        2.07        0.93      1.38 o 
  -1   9   7        2.90        3.08      1.62 o 
   0   9   7        3.62        2.57      1.94 o 
   1   9   7       49.77       46.11      4.09 o 
   2   9   7        5.35        6.45      5.00 o 
  -6  10   7        0.41        1.52      1.68 o 
  -5  10   7        2.99        2.07      1.73 o 
  -4  10   7       69.29       75.69      2.96 o 
  -3  10   7      103.51      101.25      3.22 o 
  -2  10   7       74.17       67.48      1.89 o 
  -1  10   7      260.60      285.80      7.68 o 
   0  10   7        0.07        1.43      1.99 o 
   1  10   7       65.86       75.38      4.78 o 
   2  10   7       34.28       38.94      5.42 o 
  -6  11   7       38.90       27.42      2.04 o 
  -5  11   7       16.58       17.17      2.67 o 
  -4  11   7        4.98        5.39      1.95 o 
  -3  11   7       24.84       25.77      1.45 o 
  -2  11   7       35.58       36.75      1.78 o 
  -1  11   7       56.38       47.80      1.72 o 
   0  11   7        1.21        1.55      1.86 o 
   1  11   7        0.29       -2.36      2.36 o 
   2  11   7       42.64       38.43      5.42 o 
  -5  12   7        4.46        2.33      1.76 o 
  -4  12   7        2.28        1.47      1.72 o 
  -3  12   7        2.40        0.49      1.63 o 
  -2  12   7        9.86        7.56      1.58 o 
  -1  12   7      297.09      300.61      3.53 o 
   0  12   7        3.06        1.81      1.84 o 
   1  12   7       79.03       78.59      2.81 o 
  -5  13   7       53.37       43.71      2.12 o 
  -4  13   7        4.75        6.81      1.58 o 
  -3  13   7        7.30        3.60      1.75 o 
  -2  13   7       20.92       18.04      1.76 o 
  -1  13   7       26.68       30.32      1.81 o 
   0  13   7       61.06       61.62      2.22 o 
   1  13   7        0.57       -0.07      2.60 o 
  -5  14   7        0.47        4.97      1.87 o 
  -4  14   7       70.14       73.33      2.19 o 
  -3  14   7       33.16       30.43      1.84 o 
  -2  14   7      359.02      374.46      8.43 o 
  -1  14   7        4.62        6.83      1.81 o 
   0  14   7        4.66        5.64      2.03 o 
   1  14   7       82.64       86.22      2.98 o 
  -5  15   7      165.29      159.68     10.66 o 
  -4  15   7       55.02       53.43      1.90 o 
  -3  15   7        0.70        2.53      1.78 o 
  -2  15   7        0.11       -0.18      1.70 o 
  -1  15   7      142.49      139.41      2.82 o 
   0  15   7       11.93       11.62      2.24 o 
   1  15   7       33.15       24.16      2.75 o 
  -5  16   7        6.15        7.83      1.61 o 
  -4  16   7        1.31       -0.22      1.64 o 
  -3  16   7        1.08        0.57      1.82 o 
  -2  16   7       72.53       68.91      1.77 o 
  -1  16   7        5.38        6.63      1.95 o 
   0  16   7       59.17       59.80      2.48 o 
   1  16   7        0.45       -1.94      2.32 o 
  -4  17   7       11.35       10.98      1.71 o 
  -3  17   7       88.08       81.68      3.29 o 
  -2  17   7        6.23        4.32      1.76 o 
  -1  17   7       25.49       25.03      2.03 o 
   0  17   7       92.90       85.80      3.24 o 
  -4  18   7        6.32        3.77      1.79 o 
  -3  18   7        0.80        1.36      1.60 o 
  -2  18   7        0.01        1.40      2.12 o 
  -1  18   7       12.24       11.68      2.01 o 
   0  18   7        0.05       -1.11      2.01 o 
  -4  19   7       17.33       12.75      1.73 o 
  -3  19   7      167.41      144.39      4.87 o 
  -2  19   7       10.99       10.54      2.16 o 
  -1  19   7       64.70       48.56      1.85 o 
   0  19   7      170.66      164.22      5.47 o 
  -3  20   7       18.54       19.01      2.21 o 
  -2  20   7      102.14       84.89      5.73 o 
  -1  20   7       49.77       46.67      2.66 o 
  -2  21   7      203.61      192.63     15.77 o 
  -5   0   8        3.66        4.82      2.15 o 
  -4   0   8      183.72      183.08      2.97 o 
  -3   0   8        1.73        2.77      2.35 o 
  -2   0   8     1378.32     1401.29     17.91 o 
  -1   0   8       91.37       75.03      4.49 o 
   0   0   8       10.92        9.46      4.95 o 
   1   0   8      139.56      161.02      6.44 o 
  -5   1   8       22.93       18.75      1.99 o 
  -4   1   8       57.89       56.05      1.96 o 
  -3   1   8      115.81      117.79      2.66 o 
  -2   1   8       11.67       11.40      2.08 o 
  -1   1   8       58.60       58.85      2.42 o 
   0   1   8        4.54        3.37      3.46 o 
   1   1   8       18.27       21.68      4.78 o 
  -5   2   8        3.47        2.58      1.68 o 
  -4   2   8       15.87       17.31      1.92 o 
  -3   2   8       38.19       36.71      1.73 o 
  -2   2   8       50.85       43.25      2.19 o 
  -1   2   8      253.62      260.06      7.92 o 
   0   2   8       15.36        9.90      4.90 o 
   1   2   8       79.06       79.48      4.36 o 
  -5   3   8        3.42        4.57      1.66 o 
  -4   3   8        7.10        9.97      1.67 o 
  -3   3   8       44.97       46.55      2.12 o 
  -2   3   8       35.58       38.09      2.10 o 
  -1   3   8        0.40       -1.55      2.07 o 
   0   3   8       46.26       53.11      8.68 o 
   1   3   8      236.46      202.08      8.46 o 
  -5   4   8        4.53        2.00      1.78 o 
  -4   4   8        5.04        1.97      1.76 o 
  -3   4   8        6.19        7.51      1.95 o 
  -2   4   8       53.76       48.22      2.65 o 
  -1   4   8        3.69        5.87      1.75 o 
   0   4   8       89.65       96.88      7.58 o 
   1   4   8       27.22       24.67      4.43 o 
  -5   5   8        1.05       -1.10      1.87 o 
  -4   5   8       68.40       63.31      2.55 o 
  -3   5   8        2.30        3.46      1.65 o 
  -2   5   8       96.99       94.10      2.77 o 
  -1   5   8       28.92       25.63      2.06 o 
   0   5   8      196.53      215.76      5.41 o 
   1   5   8       12.62       16.47      3.61 o 
  -5   6   8        0.81        0.00      2.36 o 
  -4   6   8       14.05       14.34      2.19 o 
  -3   6   8       20.62       22.87      1.85 o 
  -2   6   8        3.00        3.90      1.77 o 
  -1   6   8        4.58        4.32      2.07 o 
   0   6   8        0.57       -0.07      3.16 o 
   1   6   8       25.71       20.64      3.39 o 
  -5   7   8        4.08        2.11      1.87 o 
  -4   7   8        2.01        2.46      1.76 o 
  -3   7   8       72.28       73.45      2.04 o 
  -2   7   8       10.01       11.34      1.65 o 
  -1   7   8       36.69       36.41      2.04 o 
   0   7   8      106.90      107.63      3.58 o 
  -5   8   8        2.88        3.09      1.67 o 
  -4   8   8       71.83       65.63      1.77 o 
  -3   8   8        0.06        3.85      1.86 o 
  -2   8   8       13.53       15.02      1.73 o 
  -1   8   8        3.08        3.63      2.05 o 
   0   8   8        3.94        2.05      3.31 o 
  -5   9   8       39.25       32.44      2.04 o 
  -4   9   8        0.26        2.98      1.76 o 
  -3   9   8      182.72      183.88      3.80 o 
  -2   9   8       22.31       20.28      1.67 o 
  -1   9   8       26.43       24.27      2.07 o 
   0   9   8       59.20       61.69      3.45 o 
  -5  10   8       12.57       11.73      1.73 o 
  -4  10   8        0.02        0.65      1.67 o 
  -3  10   8        5.01        8.06      1.73 o 
  -2  10   8       16.81       16.92      1.91 o 
  -1  10   8       11.44        9.71      1.96 o 
   0  10   8       58.44       50.88      3.69 o 
  -4  11   8       37.42       31.41      1.75 o 
  -3  11   8      188.82      175.82      5.11 o 
  -2  11   8       14.17       15.56      1.80 o 
  -1  11   8        3.62        2.87      1.79 o 
   0  11   8      132.55      124.29      6.97 o 
  -4  12   8       13.29       12.94      1.73 o 
  -3  12   8       60.38       52.95      2.03 o 
  -2  12   8        0.04       -0.75      1.86 o 
  -1  12   8       21.60       22.09      2.18 o 
   0  12   8        8.94        6.49      2.72 o 
  -4  13   8        3.14        0.67      1.87 o 
  -3  13   8      140.45      123.75      3.85 o 
  -2  13   8       53.88       48.90      2.32 o 
  -1  13   8        2.54        2.82      1.85 o 
  -3  14   8        3.32        1.61      1.70 o 
  -2  14   8       96.54       86.21      2.84 o 
  -1  14   8        0.60       -0.84      1.94 o 
  -3  15   8        0.11        2.27      1.86 o 
  -2  15   8       45.93       35.68      1.82 o 
  -3   1   9        2.02        3.36      1.90 o 
  -2   1   9        0.76       -0.40      1.84 o 
  -3   2   9       15.88       11.72      2.11 o 
  -2   2   9        1.86        2.56      2.11 o 
  -3   3   9       20.39       18.41      1.71 o 
  -2   3   9        7.15        3.94      1.97 o 
  -3   4   9        1.17       -0.50      1.79 o 
  -2   4   9        0.00       -0.75      2.10 o 
                                                 
